# Supplementary material for: Single-cell transcriptomics of pediatric Burkitt lymphoma reveals intra-tumor heterogeneity and markers of therapy resistance
Source: Leukemia. 2024 Oct 18;39(1):189–98. doi: 10.1038/s41375-024-02431-3 (PMC11717704; doi:10.1038/s41375-024-02431-3)
Supplement: Supplementary file 3 — Supplementary Table 1 [file 41375_2024_2431_MOESM3_ESM.xlsx]

## Sheet: Clinical_Characteristics
Supplementary Table 1. Analysis cohorts. Clinical characteristics of the extension analysis cohort in comparison with the overall AIEOP LNH-97 cohort (Pillon et al., Br J Haematol 2016) restricted to BL patients (First Tab) and patient assignment to the cohorts used for scRNAseq, qRT-PCR and IHC analyses (Second Tab). Chi-square test was used to compare the distribution of clinical categories bet…
Characteristics		AIEOP LNH-97* (n=379)	%	Extension cohort (this study; n=57)	%	p-value
Age	<8.1 years	190	50	31	54	0.65
	≥8.1 years	189	50	26	46
Gender	Male	320	84	47	82	0.85
	Female	59	16	10	18
Stage	I + II	131	35	8	14	0.003
	III + IV	248	65	49	86
Risk group	R1 + R2	159	42	15	26	0.036
	R3 + R4	220	58	42	74
BM Involvement	Yes	19	5	10	18	0.001
	No	360	95	47	82
CNS Involvement	Yes	23	6	6	11	0.33
	No	356	94	51	89
Responder	No	32	8	21	37	<0.0001
	Yes	347	92	36	63
* BL patients in the AIEOP LNH-97 cohort reported in Pillon et al., Br J Haematol 2016.

## Sheet: Analysis_Cohorts
Supplementary Table 1. Analysis cohorts. Clinical characteristics of the extension analysis cohort in comparison with the overall AIEOP LNH-97 cohort (Pillon et al., Br J Haematol 2016) restricted to BL patients (First Tab) and patient assignment to the cohorts used for scRNAseq, qRT-PCR and IHC analyses (Second Tab).
scRNAseq ID	Patient ID	scRNAseq Cohort	Extension Cohort (RT-PCR)	IHC Cohort	Event	PFS (years)
BL-106	BL-106	Y	N	N	0	5.75
BL-108	BL-108	Y	N	N	0	5.19
BL-112	BL-112	Y	N	N	0	12.02
BL-113	BL-113	Y	N	N	0	2.84
BL-115	BL-115	Y	N	N	0	1.14
BL-109	R-20	Y	Y	N	0	0.988364
BL-110	R-24	Y	Y	N	0	1.40178
BL-107	NR-27	Y	Y	N	1	0.235455
BL-101	R-46	Y	Y	Y	0	4.12594
BL-102	NR-03	Y	Y	Y	1	0.314853
BL-103	NR-05	Y	Y	Y	1	0.342231
	R-11	N	Y	N	0	13.7659
	R-13	N	Y	N	0	5.82888
	R-17	N	Y	N	0	5.39904
	R-18	N	Y	N	0	2.76249
	R-22	N	Y	N	0	2.54894
	R-25	N	Y	N	0	1.14168
	R-30	N	Y	N	0	9.06502
	R-32	N	Y	N	0	3.98631
	R-33	N	Y	N	0	3.81
	R-36	N	Y	N	0	5.18275
	R-39	N	Y	N	0	2.17112
	R-40	N	Y	N	0	2.26694
	R-42	N	Y	N	0	2.0178
	R-44	N	Y	N	0	5.09788
	R-45	N	Y	N	0	2.95414
	R-47	N	Y	N	0	11.7645
	R-48	N	Y	N	0	4.70637
	R-49	N	Y	N	0	5.02396
	R-50	N	Y	N	0	0.569473
	R-51	N	Y	N	0	1.57153
	R-52	N	Y	N	0	7.6961
	R-55	N	Y	N	0	4.99932
	R-56	N	Y	N	0	2.13826
	R-57	N	Y	N	0	9.4538
	R-58	N	Y	N	0	5.59343
	R-59	N	Y	N	0	2.46407
	R-60	N	Y	N	0	17.9877
	R-61	N	Y	N	0	6.57906
	R-62	N	Y	N	0	5.60164
	NR-09	N	Y	N	1	0.194387
	NR-10	N	Y	N	1	0.19165
	NR-12	N	Y	N	1	0.695414
	NR-15	N	Y	N	1	0.402464
	NR-16	N	Y	N	1	0.273785
	NR-17	N	Y	N	1	0.249144
	NR-20	N	Y	N	1	0.271047
	NR-23	N	Y	N	1	0.43258
	NR-25	N	Y	N	1	0.40794
	NR-26	N	Y	N	1	0.309377
	NR-28	N	Y	N	1	0.328542
	NR-29	N	Y	N	1	0.36961
	NR-32	N	Y	N	1	0.131417
	NR-33	N	Y	N	1	0.386037
	NR-34	N	Y	N	1	0.377823
	R-23	N	Y	Y	0	7.18138
	R-37	N	Y	Y	0	3.66
	R-41	N	Y	Y	0	2.87201
	R-43	N	Y	Y	0	0.728268
	NR-19	N	Y	Y	1	0.361396
	NR-24	N	Y	Y	1	0.503765
	NR-31	N	Y	Y	1	0.325804
	NR-30	N	N	Y	1	0.462697
	CU-01	N	N	Y	0	6.91667
	CU-02	N	N	Y	0	7.66667
	CU-03	N	N	Y	0	2.83333
	CU-05	N	N	Y	0	5.5
	CU-06	N	N	Y	0	5.66667
	CU-07	N	N	Y	0	1.41667
	CU-08	N	N	Y	0	5.25
	DFCI-10	N	N	Y	0	6
	DFCI-11	N	N	Y	0	1.25
	DFCI-13	N	N	Y	0	1.75
	DFCI-14	N	N	Y	0	3
	DFCI-16	N	N	Y	0	1.66667
	DFCI-17	N	N	Y	0	1.58333
	DFCI-18	N	N	Y	0	5.5
	R-34	N	N	Y	0	2.15
	SH-03	N	N	Y	0	4.08333
	SH-04	N	N	Y	0	3
	SH-05	N	N	Y	0	3.33333
	SH-06	N	N	Y	0	2
	SH-07	N	N	Y	0	1
	SH-08	N	N	Y	0	1.25
	TO-1	N	N	Y	0	2.5
	TO-15	N	N	Y	0	2.08333
	TO-2	N	N	Y	0	2.25
	TO-27	N	N	Y	0	2.16667
	TO-29	N	N	Y	0	1.08333
	TO-3	N	N	Y	0	1.91667
	TO-32	N	N	Y	0	2.83333
	TO-4	N	N	Y	0	1
	TO-6	N	N	Y	0	2.83333
	TO-8	N	N	Y	0	6.5
	CU-04	N	N	Y	1	0.0833333
	DFCI-01	N	N	Y	1	0.416667
	DFCI-04	N	N	Y	1	0.166667
	SH-01	N	N	Y	1	0.333333
	SH-02	N	N	Y	1	0.0833333
