# Supplementary material for: Single-cell transcriptomics of pediatric Burkitt lymphoma reveals intra-tumor heterogeneity and markers of therapy resistance
Source: Leukemia. 2024 Oct 18;39(1):189–98. doi: 10.1038/s41375-024-02431-3 (PMC11717704; doi:10.1038/s41375-024-02431-3)
Supplement: Supplementary file 6 — Supplementary Table 4 [file 41375_2024_2431_MOESM6_ESM.xlsx]

## Sheet: SuppTable_4
Supplementary Table 4. Pathway Enrichment Analysis on the transcriptional signatures (Top 100 upregulated genes) of the tumor cells from each patient using the Molecular Signature database.
scRNAseq patient ID	Collection	Gene Set	# Genes in Gene Set (K)	# Genes in overlap (k)	p	q	Genes in overlap
BL-101	SignatureDB	Myc_ChIP_PET_2plus	3274	26	0	0	ACTL8;CUL1;CYB5A;DDIT4;DDT;DNAJB6;ETV6;FIS1;FOSB;GNG7;HAGHL;HSPB1;HSPH1;IFITM2;JUN;KLF6;NDUFB2;PCBP1;PDAP1;PMAIP1;PRKAR2B;SDHAF3;SEM1;TMEM243;TNPO3;U2AF1
BL-102	SignatureDB	Myc_ChIP_PET_2plus	3274	26	0	0	AMN;ARHGAP24;BCL2;C14orf132;DDIT4;DMXL1;FAM3B;GNG7;GRIK3;HSPB1;NIBAN3;NREP;PCDH9;PLD4;PNOC;PRDM15;ROR1;S1PR4;SEPTIN6;SNHG17;SOX4;TMEM38A;TTC3;UMODL1;ZEB2;ZNF107
BL-103	SignatureDB	Myc_ChIP_PET_2plus	3274	25	0	0	ABR;BASP1;BMP7;BNIP3;CLEC2D;EHMT1;FNBP1;GOLIM4;GTF2I;HIP1;HSPB1;ITGB1;MCUB;MYBL1;MYO1E;PCDH9;RRM2B;S100A4;SEC14L1;SMAD1;SMAP2;SORL1;TBC1D4;YBX3;ZNF595
BL-106	SignatureDB	Myc_ChIP_PET_2plus	3274	19	0	2e-05	ARL4C;C12orf75;CENPM;CTBP1;FBLN2;HDGFL3;HRK;IFITM2;LAPTM5;MAZ;MCM4;MKI67;PREX1;RCSD1;S100A10;SPTBN1;TUBA1B;UBE2C;VIM
BL-107	SignatureDB	Myc_ChIP_PET_2plus	3274	28	0	0	ACTL8;AKIRIN1;ARHGEF26;CCNL1;CENPC;CYB5A;DDT;FBLN2;GNG7;JUN;KLF6;LAPTM5;LHPP;MTHFD2L;PLCL2;RIMKLB;ROR1;S100A10;SGPP1;SNHG17;SOX4;TIFA;TMEM248;U2AF1;UHRF2;VIM;ZEB2;ZNF595
BL-108	SignatureDB	Myc_ChIP_PET_2plus	3274	26	0	0	ABR;ATP8A1;BMP7;BNIP3;CD44;DGKD;FAM241A;FNBP1;HAGHL;IKBKE;KANK1;MCUB;MYBL1;MYO1E;PFKL;RFTN1;RIMKLB;SEC14L1;SLC25A1;SOCS1;SORL1;SPRED2;STAP1;SYNGR1;TBC1D4;VPREB1
BL-109	SignatureDB	Myc_ChIP_PET_2plus	3274	26	0	0	ARHGAP25;BASP1;BCL2;BCL2A1;CENPU;CSRNP1;FNBP1;GALNT2;IER2;KLF10;MAP3K8;NFKB2;NFKBID;NR4A1;PDE7A;PIM1;PLEK;RILPL2;SNX9;SQSTM1;SRGN;STAT3;TOB1;UGCG;WDFY1;ZFP36
BL-110	SignatureDB	Myc_ChIP_PET_2plus	3274	20	0	2e-05	ALPL;ARRDC3;ATP6V1E1;CDKN2C;DDIT4;FAM43A;FOSB;HSPH1;IER2;IFITM2;IL4R;JUN;MAPK10;MRPS6;NRP2;PMAIP1;RAB11FIP1;TEX9;TOB1;ZFP36
BL-112	SignatureDB	Myc_ChIP_PET_2plus	3274	26	0	0	ACTL8;ADPRHL1;ALOX5;ARHGAP44;DNAJC12;FGD2;FTL;GNG7;GPX7;HAGHL;IFI30;IFITM2;LAPTM5;LHPP;LIME1;NIBAN3;PCDHGA12;PLD4;RACK1;RPS18;S100A4;SOX4;UTRN;VIM;VPREB1;ZEB2
BL-113	SignatureDB	Myc_ChIP_PET_2plus	3274	22	0	0	CADPS;CENPK;DIP2C;FOSB;ID3;IL4R;ITPR2;JUN;KNTC1;LAPTM5;LPP;MCM4;MDS2;MKI67;PCNT;PRDM15;PTPRG;RIMKLB;SLC38A2;TRPC4;U2AF1;ZNF107
BL-115	SignatureDB	Myc_ChIP_PET_2plus	3274	24	0	0	BCL2A1;CCNL1;DDIT4;DNAJA1;FBXL12;FOSB;HCST;HSP90B1;HSPA5;HSPB1;HSPH1;IFITM2;JUN;KRI1;LAPTM5;PHACTR1;PMAIP1;PRDM15;SLC38A2;SOX4;SRGN;USP53;ZFP36;ZNF682
BL-102	SignatureDB	Myc_ChIP_PET_Expr_Down	261	6	1e-05	0.00039	BCL2;PCDH9;PLD4;PNOC;ROR1;ZEB2
BL-103	SignatureDB	Myc_ChIP_PET_Expr_Down	261	7	0	3e-05	BASP1;FNBP1;HIP1;PCDH9;SEC14L1;SMAP2;SORL1
BL-108	SignatureDB	Myc_ChIP_PET_Expr_Down	261	9	0	0	ATP8A1;CD44;FNBP1;RFTN1;SEC14L1;SOCS1;SORL1;SPRED2;STAP1
BL-109	SignatureDB	Myc_ChIP_PET_Expr_Down	261	17	0	0	BASP1;BCL2;BCL2A1;CSRNP1;FNBP1;IER2;MAP3K8;NFKB2;NFKBID;NR4A1;PDE7A;PLEK;SNX9;SRGN;STAT3;UGCG;ZFP36
BL-110	SignatureDB	Myc_ChIP_PET_Expr_Down	261	6	1e-05	0.0001	ARRDC3;IER2;IFITM2;IL4R;JUN;ZFP36
BL-112	SignatureDB	Myc_ChIP_PET_Expr_Down	261	7	0	3e-05	ALOX5;FGD2;IFITM2;LAPTM5;PLD4;UTRN;ZEB2
BL-115	SignatureDB	Myc_ChIP_PET_Expr_Down	261	7	0	2e-05	BCL2A1;HCST;IFITM2;JUN;LAPTM5;SRGN;ZFP36
BL-101	SignatureDB	BCL6_ChIPSeq_Basso_all	4597	46	0	0	ACY3;AKAP9;BRD7;CBX4;CD69;COPS6;COTL1;CXCR5;DBF4;DDIT4;DNAJB6;DUSP1;ERAP2;ETV6;FAM133B;FOS;FOSB;GADD45B;GNB2;HSPA1B;HSPH1;IER5;IFT57;JUN;JUND;KLF6;LSM8;MDFIC;MRPS33;MYLIP;PCBP1;PMAIP1;PPP1R35;RBM38;REPIN1;RGCC;SDHAF3;SRM;SRPK2;TES;TNPO3;TSPAN33;UBALD2;UBE2H;ZC3HAV1;ZNF394
BL-102	SignatureDB	BCL6_ChIPSeq_Basso_all	4597	32	0	0	ADM;ARHGAP24;BCL2;CHD1;DDIT4;FCMR;FCRL2;GTSF1;KLHL21;LMO4;MARCKS;MEF2A;NEIL1;NFIA;NIBAN3;PCDH9;PHF14;PITPNC1;PLD4;PNOC;PRDM15;RASSF6;ROR1;SCARB2;SEPTIN6;SRPK2;SUB1;TMEM38A;WASF1;WASF2;ZEB2;ZNF107
BL-103	SignatureDB	BCL6_ChIPSeq_Basso_all	4597	41	0	0	ALDH2;BACH2;BASP1;BCL6;BIRC3;CCNG2;CDK13;CLEC2D;CLIC4;CLSTN1;EHMT1;EPN2;GAS2;GCNT1;GNB5;GPR160;GTF2I;HIP1;ID2;ID4;ITGB1;KLHL6;LAPTM4B;LAT2;MCUB;MYO1E;PCDH9;PLCG2;RGS13;RRAS2;RRM2B;SEC14L1;SEMA4A;SMAP2;SNX25;SORL1;STAT2;SYNE2;SYNRG;TBC1D4;TCF4
BL-106	SignatureDB	BCL6_ChIPSeq_Basso_all	4597	33	0	0	AIM2;ANP32E;ASF1B;BIK;BRD7;CDT1;CELF2;CENPF;CHD1;CSNK2A2;CTBP1;DEK;GLUL;HMGB2;HRK;JUND;LAPTM5;MARCKS;MAZ;MKI67;NAPSA;NUSAP1;PLAC8;RASSF6;RBM38;RRM2;SPTBN1;SRM;TOP2A;TXNIP;UBALD2;UBE2C;VIM
BL-107	SignatureDB	BCL6_ChIPSeq_Basso_all	4597	32	0	0	ARF6;ATF7IP;CAMK2D;CCNL1;CD69;CEBPG;CENPC;CHD1;CYB5R4;EPC1;IFT57;JUN;JUND;KLF6;LAPTM5;MAP1LC3B;MAPKAPK2;MEF2A;NEIL1;NPC2;PRR7;RBBP6;ROR1;SGPP1;TCEA2;TIFA;TRA2A;UHRF2;VIM;WASF1;YPEL5;ZEB2
BL-108	SignatureDB	BCL6_ChIPSeq_Basso_all	4597	40	0	0	ANKRD13A;BACH2;BCL6;CCDC69;CD22;CD44;CD55;CYTIP;DCAF12;DGKD;DSTN;FOS;GNB5;GPR160;INSIG2;LRCH1;LYSMD2;MAN1A1;MBNL2;MCRIP2;MCUB;MYO1E;NDUFAF3;NEIL1;RFTN1;RGS13;RGS16;RHOH;RRAS2;SEC14L1;SLC25A1;SORL1;SPRED2;SSBP2;STAP1;TBC1D4;TOX;TRIM44;UBE2J1;XBP1
BL-109	SignatureDB	BCL6_ChIPSeq_Basso_all	4597	47	0	0	ARHGAP25;ATP1B1;BASP1;BATF;BCL2;BCL2A1;BCL2L11;CD83;CENPU;CFLAR;CHD1;DUSP10;DUSP2;ECE1;EMP3;GADD45B;GMDS;HSPA1B;ID2;IER2;IER5;IL21R;IRF4;ITM2B;KBTBD8;KLF10;MAP3K8;MARCKS;MDFIC;MT2A;NFKB2;NFKBIA;NFKBIE;NFKBIZ;PLEK;RRAS2;SIAH2;SNX11;SRGN;STAT1;STAT3;TESC;TNFAIP3;TOR3A;UGCG;UPP1;ZFP36
BL-110	SignatureDB	BCL6_ChIPSeq_Basso_all	4597	46	0	0	AIM2;ARRDC3;ATP6V1E1;BANK1;CADM1;CAMP;CD69;CD83;CDKN2C;CKLF;CR2;CXCR5;DDIT4;DUSP1;DUSP2;DUSP6;EGR1;FAM43A;FCRL2;FOS;FOSB;GADD45B;GLIPR1;HSPA1B;HSPH1;ID2;IER2;IER5;IL21R;JUN;LTB;MAPK10;MARCKS;MCL1;MYH11;NFKBIZ;NSUN6;PMAIP1;PPP1R15B;SGK1;SPTLC2;TLE4;TMEM156;TNF;TNFAIP3;ZFP36
BL-112	SignatureDB	BCL6_ChIPSeq_Basso_all	4597	35	0	0	ADAT2;ALOX5;ARHGAP44;ATP6V0E1;CD180;CD72;CELF2;CNPY3;CYB561A3;DBP;DFFA;DOK3;ERP29;GCNT1;GDF11;GTSF1;KMO;LAPTM5;MGMT;NAPSA;NIBAN3;PCDHGA12;PLD4;PTPN6;RNASET2;RPL29;RPS18;SPINT2;SUB1;TLR10;TM7SF2;TRAPPC6A;UTRN;VIM;ZEB2
BL-113	SignatureDB	BCL6_ChIPSeq_Basso_all	4597	37	0	0	ABCA1;BRIP1;CADPS;CASP8AP2;CD69;CDC45;CELF2;CKLF;CYB561A3;DLG1;DOK3;FOS;FOSB;HELLS;ID3;JUN;KHDC4;KNTC1;LAPTM5;LBH;LPP;LTB;MAT2A;MCL1;MDM2;MKI67;PLAC8;PRDM15;PTPRG;RFC3;RNF144B;SLC35E3;SLC38A2;SYNE2;TNFRSF17;WDR76;ZNF107
BL-115	SignatureDB	BCL6_ChIPSeq_Basso_all	4597	39	0	0	ACY3;BCL2A1;CCNL1;CD69;CD82;CD83;CITED2;CLK1;CYB561A3;DDIT4;DUSP1;EIF3G;FCRL2;FOS;FOSB;GADD45B;GTSF1;HHIP;HSPA1B;HSPA5;HSPA6;HSPH1;ID2;IER5;JUN;LAPTM5;MARCKS;MBNL2;NAPSA;NUFIP2;PHACTR1;PLAC8;PMAIP1;PRDM15;RAVER1;SLC38A2;SRGN;TXNIP;ZFP36
BL-101	SignatureDB	BCL6_ChIPSeq_Basso_GC_low	1200	23	0	0	AKAP9;CD69;COTL1;CXCR5;DDIT4;DNAJB6;DUSP1;ETV6;FAM133B;FOSB;HSPA1B;IER5;IFT57;JUN;JUND;KLF6;MYLIP;SRPK2;TES;TSPAN33;UBE2H;ZC3HAV1;ZNF394
BL-102	SignatureDB	BCL6_ChIPSeq_Basso_GC_low	1200	18	0	0	ARHGAP24;BCL2;CHD1;DDIT4;FCMR;KLHL21;MARCKS;MEF2A;NIBAN3;PCDH9;PLD4;ROR1;SCARB2;SEPTIN6;SRPK2;SUB1;WASF2;ZEB2
BL-106	SignatureDB	BCL6_ChIPSeq_Basso_GC_low	1200	7	0.00297	0.03101	CELF2;CHD1;JUND;MARCKS;PLAC8;TXNIP;VIM
BL-107	SignatureDB	BCL6_ChIPSeq_Basso_GC_low	1200	14	0	1e-05	ATF7IP;CAMK2D;CD69;CHD1;IFT57;JUN;JUND;KLF6;MEF2A;NPC2;RBBP6;ROR1;VIM;ZEB2
BL-109	SignatureDB	BCL6_ChIPSeq_Basso_GC_low	1200	24	0	0	ARHGAP25;BATF;BCL2;CD83;CFLAR;CHD1;ECE1;EMP3;HSPA1B;IER2;IER5;IRF4;ITM2B;MARCKS;MT2A;NFKB2;NFKBIA;NFKBIE;NFKBIZ;STAT1;STAT3;TNFAIP3;UPP1;ZFP36
BL-110	SignatureDB	BCL6_ChIPSeq_Basso_GC_low	1200	21	0	0	ARRDC3;BANK1;CD69;CD83;CXCR5;DDIT4;DUSP1;DUSP6;FOSB;GLIPR1;HSPA1B;IER2;IER5;JUN;MARCKS;MYH11;NFKBIZ;SPTLC2;TLE4;TNFAIP3;ZFP36
BL-112	SignatureDB	BCL6_ChIPSeq_Basso_GC_low	1200	18	0	0	ADAT2;ATP6V0E1;CD72;CELF2;CNPY3;DBP;DOK3;ERP29;GDF11;KMO;NIBAN3;PLD4;PTPN6;RNASET2;SUB1;UTRN;VIM;ZEB2
BL-113	SignatureDB	BCL6_ChIPSeq_Basso_GC_low	1200	10	4e-05	0.00081	CD69;CELF2;DOK3;FOSB;ID3;JUN;LBH;PLAC8;PTPRG;SLC38A2
BL-115	SignatureDB	BCL6_ChIPSeq_Basso_GC_low	1200	18	0	0	CD69;CD82;CD83;DDIT4;DUSP1;FOSB;HHIP;HSPA1B;HSPA6;IER5;JUN;MARCKS;NUFIP2;PHACTR1;PLAC8;SLC38A2;TXNIP;ZFP36
BL-103	SignatureDB	TCF3_BL_up	140	7	0	0	ALDH5A1;BMP7;ID2;KANK2;KLHL6;RRM2B;SYNE2
BL-108	SignatureDB	TCF3_BL_up	140	8	0	0	BMP7;FAM241A;KANK1;NEIL1;NLRP11;RGS16;SERINC2;XBP1
BL-113	SignatureDB	TCF3_BL_up	140	9	0	0	AEBP1;DIP2C;ID3;LTB;MME;RFC3;RNF144B;SPP1;SYNE2
BL-109	SignatureDB	TCF3_BL_down	166	7	0	0	CCL5;CCR7;EMP3;IFITM1;IRF9;MT2A;PARP14
BL-110	SignatureDB	TCF3_BL_down	166	6	0	1e-05	ATF7IP2;BANK1;CD69;FOLR2;IFITM1;IFITM2
BL-101	SignatureDB	NFkB_ChIPCHIP_Young_all	344	9	0	0	CD69;CYB5A;GADD45B;HSPA1B;JUN;PMAIP1;RGCC;UBE2H;ZNHIT1
BL-109	SignatureDB	NFkB_ChIPCHIP_Young_all	344	8	0	1e-05	BCL2A1;CCL5;EMP3;GADD45B;HSPA1B;NFKB2;SQSTM1;STAT1
BL-110	SignatureDB	NFkB_ChIPCHIP_Young_all	344	9	0	0	AIM2;CD69;GADD45B;HSPA1B;JUN;PMAIP1;PPP1R15B;S100Z;TNF
BL-113	SignatureDB	NFkB_ChIPCHIP_Young_all	344	6	3e-05	0.00064	CD69;CHI3L2;JUN;PTPN7;S100Z;TAPBP
BL-115	SignatureDB	NFkB_ChIPCHIP_Young_all	344	10	0	0	BCL2A1;CCNL1;CD69;GADD45B;HCST;HSP90B1;HSPA1B;JUN;PMAIP1;SUGCT
BL-109	SignatureDB	CD40_upregulated_Burkitt_lymphoma	101	22	0	0	BATF;BCL2;BCL2A1;CCR7;CD83;CFLAR;CHD1;DUSP2;GADD45B;IRF4;IRF9;JUNB;MAP3K8;NFKB2;NFKBIA;NFKBIE;PLEK;SRGN;STAT1;SYNGR2;TNFAIP3;TNFSF9
BL-110	SignatureDB	CD40_upregulated_Burkitt_lymphoma	101	10	0	0	CD83;CR2;CXCR5;DDIT4;DUSP2;GADD45B;JUNB;TNF;TNFAIP3;TNFSF9
BL-115	SignatureDB	CD40_upregulated_Burkitt_lymphoma	101	7	0	0	BCL2A1;CD83;DDIT4;GADD45B;LAPTM5;PHACTR1;SRGN
BL-103	SignatureDB	CD40_downregulated_Burkitt_lymphoma	71	8	0	0	AIF1;ALDH5A1;BCL6;BMP7;CD27;GCNT1;HMCES;PTPN18
BL-108	SignatureDB	CD40_downregulated_Burkitt_lymphoma	71	8	0	0	AIF1;BCL6;BMP7;CD27;HMCES;TSPO;TUBB3;UBE2J1
BL-101	SignatureDB	PI3K_overexpression_up	103	7	0	0	CYB5A;DUSP1;GADD45B;HSPA1B;JUN;JUND;MDFIC
BL-110	SignatureDB	PI3K_overexpression_up	103	6	0	0	DUSP1;GADD45B;HSPA1B;IER2;JUN;JUNB
BL-103	SignatureDB	Interferon_meta	317	7	0	9e-05	CLIC4;KLRC4;SERPINB9;STAT2;SYNE2;TCF4;TRANK1
BL-109	SignatureDB	Interferon_meta	317	10	0	0	CCL5;CHD1;HSPA1B;IFITM1;IRF1;IRF9;PARP14;PELI1;SERPINB9;STAT1
BL-110	SignatureDB	Interferon_meta	317	7	0	3e-05	AIM2;CD69;HSPA1B;IFITM1;IFITM2;IRF1;PMAIP1
BL-115	SignatureDB	Interferon_meta	317	6	2e-05	0.00048	CD69;DNAJA1;HSPA1B;IFITM2;PLAC8;PMAIP1
BL-101	SignatureDB	Cell_cycle_Cho	530	6	0.00067	0.00801	DDIT4;GADD45B;HMGN3;KLF6;PMAIP1;TES
BL-106	SignatureDB	Cell_cycle_Cho	530	6	0.0002	0.00348	CSNK2A2;MCM4;MKI67;TOP2A;UBE2C;UHRF1
BL-107	SignatureDB	Cell_cycle_Cho	530	6	0.00056	0.01533	ARF6;CEBPG;EPC1;KLF6;SOX4;TXN
BL-110	SignatureDB	Cell_cycle_Cho	530	11	0	0	ATP6V1E1;DDIT4;EGR1;GADD45B;IER2;MCL1;MRPS6;PMAIP1;RHOB;STK17A;TLE4
BL-113	SignatureDB	Cell_cycle_Cho	530	9	0	2e-05	BRIP1;FADS3;ID3;MAT2A;MCL1;MCM4;MKI67;PTPRG;RFC3
BL-101	SignatureDB	Cell_cycle_Whitfield	705	6	0.00282	0.02322	BRD7;DNAJB1;DNAJB6;KLF6;NDUFB2;STAG3
BL-106	SignatureDB	Cell_cycle_Whitfield	705	20	0	0	ANP32E;ASF1B;AURKB;BIRC5;BRD7;CENPF;CENPM;DHFR;HMGB2;MCM4;MKI67;NUSAP1;PCNA;RRM2;TOP2A;TYMS;UBE2C;UHRF1;YWHAH;ZMYND19
BL-107	SignatureDB	Cell_cycle_Whitfield	705	6	0.00239	0.04191	ARL4A;ATF7IP;BTNL9;CPXM1;KLF6;TRA2A
BL-109	SignatureDB	Cell_cycle_Whitfield	705	7	0.00063	0.00382	BAG3;CENPU;CFLAR;DNAJB1;NEAT1;STAG3;STAT1
BL-113	SignatureDB	Cell_cycle_Whitfield	705	14	0	0	BRCA1;BRIP1;CADPS;CASP8AP2;CDC45;CLSPN;DDX11;HELLS;LPP;MCM4;MDM2;MKI67;SLC38A2;STAG3
