# Supplementary material for: Single-cell transcriptomics of pediatric Burkitt lymphoma reveals intra-tumor heterogeneity and markers of therapy resistance
Source: Leukemia. 2024 Oct 18;39(1):189–98. doi: 10.1038/s41375-024-02431-3 (PMC11717704; doi:10.1038/s41375-024-02431-3)
Supplement: Supplementary file 7 — Supplementary Table 5 [file 41375_2024_2431_MOESM7_ESM.xlsx]

## Sheet: SuppTable_5
Supplementary Table 5. Pathway Enrichment Analysis on the transcriptional signatures (Top 100 upregulated genes) of each BL tumor cluster using the KEGG, Hallmark and Biocarta databases. Entries in black are also displayed in Figure 3C.
Cluster	Collection	Gene Set	Source	# Genes in Gene Set (K)	# Genes in overlap (k)	p	q	Genes in overlap
1	c2.cp.kegg.v6.2	KEGG_CELL_CYCLE	http://www.broadinstitute.org/gsea/msigdb/cards/KEGG_CELL_CYCLE	128	14	0	0	CCNA2;CDC45;CDC6;CDK1;CHEK1;MAD2L1;MCM3;MCM4;MCM5;MCM6;MCM7;ORC6;PCNA;PKMYT1
4	c2.cp.kegg.v6.2	KEGG_CELL_CYCLE	http://www.broadinstitute.org/gsea/msigdb/cards/KEGG_CELL_CYCLE	128	13	0	0	BUB1;BUB1B;BUB3;CCNA2;CCNB1;CCNB2;CDC20;CDC25B;CDK1;MAD2L1;PLK1;PTTG1;TTK
1	c2.cp.kegg.v6.2	KEGG_DNA_REPLICATION	http://www.broadinstitute.org/gsea/msigdb/cards/KEGG_DNA_REPLICATION	36	13	0	0	FEN1;LIG1;MCM3;MCM4;MCM5;MCM6;MCM7;PCNA;POLD3;RFC2;RFC3;RFC4;RNASEH2A
1	h.all.v7.5.1	HALLMARK_DNA_REPAIR	http://www.gsea-msigdb.org/gsea/msigdb/cards/HALLMARK_DNA_REPAIR	150	12	0	0	ALYREF;DUT;FEN1;LIG1;PCNA;POLD3;RAD51;RFC2;RFC3;RFC4;TYMS;ZWINT
1	h.all.v7.5.1	HALLMARK_G2M_CHECKPOINT	http://www.gsea-msigdb.org/gsea/msigdb/cards/HALLMARK_G2M_CHECKPOINT	200	25	0	0	AURKB;CCNA2;CDC45;CDC6;CDK1;CHAF1A;CHEK1;CKS1B;FBXO5;GINS2;KIF22;LMNB1;MAD2L1;MCM3;MCM5;MCM6;MKI67;MYBL2;NUSAP1;ORC6;SMC2;SMC4;STMN1;TOP2A;UBE2C
4	h.all.v7.5.1	HALLMARK_G2M_CHECKPOINT	http://www.gsea-msigdb.org/gsea/msigdb/cards/HALLMARK_G2M_CHECKPOINT	200	50	0	0	AURKA;AURKB;BIRC5;BUB1;BUB3;CCNA2;CCNB2;CCNF;CDC20;CDC25B;CDK1;CDKN3;CENPA;CENPE;CENPF;CKS1B;CKS2;DTYMK;HMGB3;HMMR;INCENP;JPT1;KIF11;KIF15;KIF20B;KIF22;KIF23;KIF2C;KIF4A;KNL1;KPNA2;MAD2L1;MKI67;NDC80;NEK2;NUSAP1;PBK;PLK1;PRC1;PTTG1;RACGAP1;SMC2;SMC4;TACC3;TOP2A;TPX2;TROAP;TTK;UBE2C;UBE2S
7	h.all.v7.5.1	HALLMARK_G2M_CHECKPOINT	http://www.gsea-msigdb.org/gsea/msigdb/cards/HALLMARK_G2M_CHECKPOINT	200	6	1e-05	0.00058	CENPF;CHAF1A;HIRA;MCM2;MKI67;NSD2
1	h.all.v7.5.1	HALLMARK_MYC_TARGETS_V1	http://www.gsea-msigdb.org/gsea/msigdb/cards/HALLMARK_MYC_TARGETS_V1	200	15	0	0	CCNA2;CDC45;DEK;DUT;MAD2L1;MCM4;MCM5;MCM6;MCM7;PCNA;RANBP1;RFC4;RRM1;TYMS;USP1
4	h.all.v7.5.1	HALLMARK_MYC_TARGETS_V1	http://www.gsea-msigdb.org/gsea/msigdb/cards/HALLMARK_MYC_TARGETS_V1	200	5	8e-05	0.00148	BUB3;CCNA2;CDC20;KPNA2;MAD2L1
5	h.all.v7.5.1	HALLMARK_MYC_TARGETS_V1	http://www.gsea-msigdb.org/gsea/msigdb/cards/HALLMARK_MYC_TARGETS_V1	200	15	0	0	CCT7;CDK4;CNBP;EIF2S1;EXOSC7;HSPE1;NDUFAB1;NHP2;NME1;NOP16;PHB;PHB2;PRDX3;PSMA2;PSMD8
7	h.all.v7.5.1	HALLMARK_MYC_TARGETS_V1	http://www.gsea-msigdb.org/gsea/msigdb/cards/HALLMARK_MYC_TARGETS_V1	200	5	8e-05	0.00573	DEK;MCM2;MCM4;MRPL23;RPS10
2	h.all.v7.5.1	HALLMARK_OXIDATIVE_PHOSPHORYLATION	http://www.gsea-msigdb.org/gsea/msigdb/cards/HALLMARK_OXIDATIVE_PHOSPHORYLATION	200	8	0	0	ATP5MC2;ATP6V1F;ATP6V1G1;COX7A2L;ECH1;OXA1L;PHB2;UQCR11
5	h.all.v7.5.1	HALLMARK_OXIDATIVE_PHOSPHORYLATION	http://www.gsea-msigdb.org/gsea/msigdb/cards/HALLMARK_OXIDATIVE_PHOSPHORYLATION	200	24	0	0	ATP5F1C;ATP5MC1;ATP5MC3;ATP5PB;ATP5PF;ATP6V0B;COX7A2L;COX7B;CYCS;GRPEL1;MDH2;MRPL15;MRPS12;NDUFAB1;NDUFB3;PHB2;POLR2F;PRDX3;SDHB;SDHD;TIMM13;TIMM17A;TIMM8B;TOMM22
3	h.all.v7.5.1	HALLMARK_APOPTOSIS	http://www.gsea-msigdb.org/gsea/msigdb/cards/HALLMARK_APOPTOSIS	161	5	3e-05	0.00041	BIRC3;BNIP3L;CD44;HSPB1;ISG20
10	h.all.v7.5.1	HALLMARK_APOPTOSIS	http://www.gsea-msigdb.org/gsea/msigdb/cards/HALLMARK_APOPTOSIS	161	9	0	0	GADD45B;HSPB1;IER3;JUN;RHOB;SAT1;SLC20A1;SQSTM1;TNF
11	h.all.v7.5.1	HALLMARK_APOPTOSIS	http://www.gsea-msigdb.org/gsea/msigdb/cards/HALLMARK_APOPTOSIS	161	15	0	0	ANXA1;APP;CAV1;CD44;CLU;IER3;IFITM3;IGFBP6;KRT18;LGALS3;LMNA;RHOB;SAT1;TIMP1;TNFRSF12A
3	h.all.v7.5.1	HALLMARK_HYPOXIA	http://www.gsea-msigdb.org/gsea/msigdb/cards/HALLMARK_HYPOXIA	200	5	8e-05	0.001	BNIP3L;FAM162A;ISG20;PNRC1;S100A4
9	h.all.v7.5.1	HALLMARK_HYPOXIA	http://www.gsea-msigdb.org/gsea/msigdb/cards/HALLMARK_HYPOXIA	200	8	0	0	BCL2;BHLHE40;PIM1;PPP1R15A;SIAH2;SLC2A3;TNFAIP3;ZFP36
10	h.all.v7.5.1	HALLMARK_HYPOXIA	http://www.gsea-msigdb.org/gsea/msigdb/cards/HALLMARK_HYPOXIA	200	7	0	1e-05	CITED2;DDIT4;DUSP1;IER3;JUN;PPP1R15A;TNFAIP3
11	h.all.v7.5.1	HALLMARK_HYPOXIA	http://www.gsea-msigdb.org/gsea/msigdb/cards/HALLMARK_HYPOXIA	200	11	0	0	CAV1;CAVIN1;IER3;LOX;MT1E;MT2A;NDRG1;PLAUR;PLIN2;SERPINE1;TGFBI
2	c2.cp.kegg.v6.2	KEGG_ANTIGEN_PROCESSING_AND_PRESENTATION	http://www.broadinstitute.org/gsea/msigdb/cards/KEGG_ANTIGEN_PROCESSING_AND_PRESENTATION	89	5	0	4e-05	CTSS;HLA-DPA1;HLA-DPB1;HLA-DQA1;HLA-DQB1
9	c2.cp.kegg.v6.2	KEGG_ANTIGEN_PROCESSING_AND_PRESENTATION	http://www.broadinstitute.org/gsea/msigdb/cards/KEGG_ANTIGEN_PROCESSING_AND_PRESENTATION	89	6	0	0	HLA-A;HLA-DPB1;HLA-DQA1;HLA-DQB1;HLA-DRB1;HLA-E
2	c2.cp.kegg.v6.2	KEGG_CELL_ADHESION_MOLECULES_CAMS	http://www.broadinstitute.org/gsea/msigdb/cards/KEGG_CELL_ADHESION_MOLECULES_CAMS	134	5	1e-05	0.00024	HLA-DPA1;HLA-DPB1;HLA-DQA1;HLA-DQB1;ICAM3
9	c2.cp.kegg.v6.2	KEGG_CELL_ADHESION_MOLECULES_CAMS	http://www.broadinstitute.org/gsea/msigdb/cards/KEGG_CELL_ADHESION_MOLECULES_CAMS	134	7	0	0	CD40;HLA-A;HLA-DPB1;HLA-DQA1;HLA-DQB1;HLA-DRB1;HLA-E
9	h.all.v7.5.1	HALLMARK_TNFA_SIGNALING_VIA_NFKB	http://www.gsea-msigdb.org/gsea/msigdb/cards/HALLMARK_TNFA_SIGNALING_VIA_NFKB	200	32	0	0	BCL2A1;BHLHE40;CD69;CD83;DUSP2;DUSP5;GPR183;IER2;IER5;IFNGR2;JUNB;KLF2;MAP2K3;MAP3K8;MARCKS;NFKB1;NFKB2;NFKBIA;NFKBIE;NINJ1;NR4A1;NR4A3;PDE4B;PLEK;PPP1R15A;REL;RELB;SLC2A3;SQSTM1;TNFAIP3;ZC3H12A;ZFP36
10	h.all.v7.5.1	HALLMARK_TNFA_SIGNALING_VIA_NFKB	http://www.gsea-msigdb.org/gsea/msigdb/cards/HALLMARK_TNFA_SIGNALING_VIA_NFKB	200	22	0	0	CCL4;DNAJB4;DUSP1;GADD45B;ID2;IER2;IER3;IER5;JUN;JUNB;MXD1;NFKBIA;NR4A1;PPP1R15A;RHOB;SAT1;SGK1;SQSTM1;TNF;TNFAIP3;TNFSF9;TSC22D1
11	h.all.v7.5.1	HALLMARK_TNFA_SIGNALING_VIA_NFKB	http://www.gsea-msigdb.org/gsea/msigdb/cards/HALLMARK_TNFA_SIGNALING_VIA_NFKB	200	10	0	0	CD44;CEBPD;IER3;IL6ST;PDLIM5;PLAUR;RHOB;SAT1;SERPINE1;SGK1
9	c2.cp.kegg.v6.2	KEGG_MAPK_SIGNALING_PATHWAY	http://www.broadinstitute.org/gsea/msigdb/cards/KEGG_MAPK_SIGNALING_PATHWAY	267	10	0	0	DUSP2;DUSP5;JUND;MAP2K3;MAP3K8;NFKB1;NFKB2;NR4A1;RELB;TGFB1
10	c2.cp.kegg.v6.2	KEGG_MAPK_SIGNALING_PATHWAY	http://www.broadinstitute.org/gsea/msigdb/cards/KEGG_MAPK_SIGNALING_PATHWAY	267	10	0	0	DUSP1;GADD45B;HSPA1A;HSPA1B;HSPA6;HSPB1;JUN;JUND;NR4A1;TNF
3	h.all.v7.5.1	HALLMARK_IL2_STAT5_SIGNALING	http://www.gsea-msigdb.org/gsea/msigdb/cards/HALLMARK_IL2_STAT5_SIGNALING	199	6	1e-05	0.0001	CD44;CD48;LTB;MYO1E;SOCS1;SYNGR2
9	h.all.v7.5.1	HALLMARK_IL2_STAT5_SIGNALING	http://www.gsea-msigdb.org/gsea/msigdb/cards/HALLMARK_IL2_STAT5_SIGNALING	199	10	0	0	BCL2;BHLHE40;CD83;IRF4;MAP3K8;NFKBIZ;PIM1;SLC2A3;SNX9;SYNGR2
11	h.all.v7.5.1	HALLMARK_IL2_STAT5_SIGNALING	http://www.gsea-msigdb.org/gsea/msigdb/cards/HALLMARK_IL2_STAT5_SIGNALING	199	8	0	0	AHNAK;CD44;COL6A1;IFITM3;NDRG1;PLIN2;RHOB;SPP1
9	h.all.v7.5.1	HALLMARK_IL6_JAK_STAT3_SIGNALING	http://www.gsea-msigdb.org/gsea/msigdb/cards/HALLMARK_IL6_JAK_STAT3_SIGNALING	87	5	0	1e-05	IFNGR2;MAP3K8;PIM1;PTPN1;TGFB1
11	h.all.v7.5.1	HALLMARK_IL6_JAK_STAT3_SIGNALING	http://www.gsea-msigdb.org/gsea/msigdb/cards/HALLMARK_IL6_JAK_STAT3_SIGNALING	87	5	0	3e-05	CD44;IL1R1;IL6ST;PLA2G2A;TNFRSF12A
2	h.all.v7.5.1	HALLMARK_INTERFERON_GAMMA_RESPONSE	http://www.gsea-msigdb.org/gsea/msigdb/cards/HALLMARK_INTERFERON_GAMMA_RESPONSE	200	5	8e-05	0.0012	HLA-DQA1;IFITM2;PTPN6;SP110;UBE2L6
3	h.all.v7.5.1	HALLMARK_INTERFERON_GAMMA_RESPONSE	http://www.gsea-msigdb.org/gsea/msigdb/cards/HALLMARK_INTERFERON_GAMMA_RESPONSE	200	5	8e-05	0.001	CD40;HLA-DQA1;ISG20;PTPN6;SOCS1
9	h.all.v7.5.1	HALLMARK_INTERFERON_GAMMA_RESPONSE	http://www.gsea-msigdb.org/gsea/msigdb/cards/HALLMARK_INTERFERON_GAMMA_RESPONSE	200	13	0	0	CD40;CD69;HLA-A;HLA-DQA1;HLA-DRB1;IFITM2;IRF4;NFKB1;NFKBIA;PDE4B;PIM1;PTPN1;TNFAIP3
11	h.all.v7.5.1	HALLMARK_INTERFERON_GAMMA_RESPONSE	http://www.gsea-msigdb.org/gsea/msigdb/cards/HALLMARK_INTERFERON_GAMMA_RESPONSE	200	8	0	0	C1R;C1S;CFB;CFH;IFITM3;LGALS3BP;MT2A;SERPING1
9	c2.cp.biocarta.v6.2	BIOCARTA_MAPK_PATHWAY	http://www.broadinstitute.org/gsea/msigdb/cards/BIOCARTA_MAPK_PATHWAY	87	5	0	1e-05	MAP2K3;MAP3K8;NFKB1;NFKBIA;TGFB1
1	c2.cp.biocarta.v6.2	BIOCARTA_MCM_PATHWAY	http://www.broadinstitute.org/gsea/msigdb/cards/BIOCARTA_MCM_PATHWAY	18	8	0	0	CDC6;CDT1;MCM3;MCM4;MCM5;MCM6;MCM7;ORC6
10	c2.cp.biocarta.v6.2	BIOCARTA_PPARA_PATHWAY	http://www.broadinstitute.org/gsea/msigdb/cards/BIOCARTA_PPARA_PATHWAY	58	7	0	0	CITED2;DUSP1;HSP90AA1;HSPA1A;JUN;NFKBIA;TNF
4	c2.cp.biocarta.v6.2	BIOCARTA_RANMS_PATHWAY	http://www.broadinstitute.org/gsea/msigdb/cards/BIOCARTA_RANMS_PATHWAY	10	5	0	0	AURKA;KIF15;KPNA2;RANGAP1;TPX2
2	h.all.v7.5.1	HALLMARK_ALLOGRAFT_REJECTION	http://www.gsea-msigdb.org/gsea/msigdb/cards/HALLMARK_ALLOGRAFT_REJECTION	200	6	1e-05	0.00012	CTSS;HLA-DQA1;LTB;LY86;PTPN6;SIT1
3	h.all.v7.5.1	HALLMARK_ALLOGRAFT_REJECTION	http://www.gsea-msigdb.org/gsea/msigdb/cards/HALLMARK_ALLOGRAFT_REJECTION	200	8	0	0	CD40;HLA-DQA1;LCK;LTB;PTPN6;SIT1;SOCS1;SPI1
9	h.all.v7.5.1	HALLMARK_ALLOGRAFT_REJECTION	http://www.gsea-msigdb.org/gsea/msigdb/cards/HALLMARK_ALLOGRAFT_REJECTION	200	8	0	0	CD40;HLA-A;HLA-DQA1;HLA-E;IFNGR2;IRF4;SRGN;TGFB1
1	h.all.v7.5.1	HALLMARK_E2F_TARGETS	http://www.gsea-msigdb.org/gsea/msigdb/cards/HALLMARK_E2F_TARGETS	200	43	0	0	ASF1B;ATAD2;AURKB;BRCA1;CDK1;CENPM;CHEK1;CKS1B;DEK;DSCC1;DUT;HELLS;HMGB2;KIF22;LIG1;LMNB1;MAD2L1;MCM3;MCM4;MCM5;MCM6;MCM7;MKI67;MYBL2;ORC6;PCNA;POLD3;RAD51AP1;RANBP1;RFC2;RFC3;RNASEH2A;RRM2;SLBP;SMC4;STMN1;TK1;TOP2A;TUBB;TUBG1;UBE2T;UNG;USP1
4	h.all.v7.5.1	HALLMARK_E2F_TARGETS	http://www.gsea-msigdb.org/gsea/msigdb/cards/HALLMARK_E2F_TARGETS	200	35	0	0	AURKA;AURKB;BIRC5;BUB1B;CCNB2;CDC20;CDC25B;CDCA3;CDCA8;CDK1;CDKN3;CENPE;CKS1B;CKS2;DEPDC1;DLGAP5;HMGB2;HMGB3;HMMR;JPT1;KIF22;KIF2C;KIF4A;KPNA2;MAD2L1;MKI67;NCAPD2;PLK1;PTTG1;RACGAP1;SMC4;SPAG5;TACC3;TOP2A;UBE2S
5	h.all.v7.5.1	HALLMARK_E2F_TARGETS	http://www.gsea-msigdb.org/gsea/msigdb/cards/HALLMARK_E2F_TARGETS	200	5	8e-05	0.00169	CDK4;DCTPP1;EIF2S1;LYAR;NME1
7	h.all.v7.5.1	HALLMARK_E2F_TARGETS	http://www.gsea-msigdb.org/gsea/msigdb/cards/HALLMARK_E2F_TARGETS	200	8	0	0	DEK;HELLS;HMGB2;MCM2;MCM4;MKI67;RRM2;SPC24
1	h.all.v7.5.1	HALLMARK_MITOTIC_SPINDLE	http://www.gsea-msigdb.org/gsea/msigdb/cards/HALLMARK_MITOTIC_SPINDLE	199	7	0	1e-05	CDK1;FBXO5;KIF22;LMNB1;NUSAP1;SMC4;TOP2A
4	h.all.v7.5.1	HALLMARK_MITOTIC_SPINDLE	http://www.gsea-msigdb.org/gsea/msigdb/cards/HALLMARK_MITOTIC_SPINDLE	199	29	0	0	AURKA;BIRC5;BUB1;CCNB2;CDK1;CENPE;CENPF;CKAP5;DLGAP5;ECT2;INCENP;KIF11;KIF15;KIF20B;KIF22;KIF23;KIF2C;KIF4A;NDC80;NEK2;NUSAP1;PIF1;PLK1;PRC1;RACGAP1;SMC4;TOP2A;TPX2;TTK
6	h.all.v7.5.1	HALLMARK_MITOTIC_SPINDLE	http://www.gsea-msigdb.org/gsea/msigdb/cards/HALLMARK_MITOTIC_SPINDLE	199	5	8e-05	0.00237	ABR;DYNC1H1;MYO1E;RAPGEF5;TRIO
1	h.all.v7.5.1	HALLMARK_MTORC1_SIGNALING	http://www.gsea-msigdb.org/gsea/msigdb/cards/HALLMARK_MTORC1_SIGNALING	200	5	8e-05	0.00136	DHFR;MCM4;RRM2;TUBG1;UNG
5	h.all.v7.5.1	HALLMARK_MTORC1_SIGNALING	http://www.gsea-msigdb.org/gsea/msigdb/cards/HALLMARK_MTORC1_SIGNALING	200	5	8e-05	0.00169	ATP5MC1;EEF1E1;HSPE1;IFI30;PNP
9	h.all.v7.5.1	HALLMARK_MTORC1_SIGNALING	http://www.gsea-msigdb.org/gsea/msigdb/cards/HALLMARK_MTORC1_SIGNALING	200	6	1e-05	4e-05	BHLHE40;HSP90B1;MAP2K3;PPP1R15A;SLC2A3;SQSTM1
10	h.all.v7.5.1	HALLMARK_MTORC1_SIGNALING	http://www.gsea-msigdb.org/gsea/msigdb/cards/HALLMARK_MTORC1_SIGNALING	200	5	8e-05	0.00091	DDIT4;IFRD1;PPP1R15A;SLC7A5;SQSTM1
5	h.all.v7.5.1	HALLMARK_MYC_TARGETS_V2	http://www.gsea-msigdb.org/gsea/msigdb/cards/HALLMARK_MYC_TARGETS_V2	58	9	0	0	CDK4;DCTPP1;EXOSC5;HSPE1;MRTO4;NDUFAF4;NOP16;PES1;PHB
9	h.all.v7.5.1	HALLMARK_P53_PATHWAY	http://www.gsea-msigdb.org/gsea/msigdb/cards/HALLMARK_P53_PATHWAY	200	8	0	0	CD82;IER5;NINJ1;PPP1R15A;S100A10;TGFB1;TRAF4;ZFP36L1
10	h.all.v7.5.1	HALLMARK_P53_PATHWAY	http://www.gsea-msigdb.org/gsea/msigdb/cards/HALLMARK_P53_PATHWAY	200	11	0	0	DDIT4;IER3;IER5;JUN;MXD1;PPP1R15A;SAT1;SESN1;TNFSF9;TSC22D1;TSPYL2
11	h.all.v7.5.1	HALLMARK_P53_PATHWAY	http://www.gsea-msigdb.org/gsea/msigdb/cards/HALLMARK_P53_PATHWAY	200	6	1e-05	9e-05	APP;IER3;NDRG1;S100A10;SAT1;TM4SF1
1	c2.cp.kegg.v6.2	KEGG_BASE_EXCISION_REPAIR	http://www.broadinstitute.org/gsea/msigdb/cards/KEGG_BASE_EXCISION_REPAIR	35	5	0	0	FEN1;LIG1;PCNA;POLD3;UNG
1	c2.cp.kegg.v6.2	KEGG_MISMATCH_REPAIR	http://www.broadinstitute.org/gsea/msigdb/cards/KEGG_MISMATCH_REPAIR	23	6	0	0	LIG1;PCNA;POLD3;RFC2;RFC3;RFC4
1	c2.cp.kegg.v6.2	KEGG_NUCLEOTIDE_EXCISION_REPAIR	http://www.broadinstitute.org/gsea/msigdb/cards/KEGG_NUCLEOTIDE_EXCISION_REPAIR	44	6	0	0	LIG1;PCNA;POLD3;RFC2;RFC3;RFC4
5	c2.cp.kegg.v6.2	KEGG_OXIDATIVE_PHOSPHORYLATION	http://www.broadinstitute.org/gsea/msigdb/cards/KEGG_OXIDATIVE_PHOSPHORYLATION	135	7	0	0	ATP6V0B;COX7A2L;COX7B;NDUFAB1;NDUFB3;SDHB;SDHD
1	c2.cp.kegg.v6.2	KEGG_PYRIMIDINE_METABOLISM	http://www.broadinstitute.org/gsea/msigdb/cards/KEGG_PYRIMIDINE_METABOLISM	98	6	0	0	DUT;POLD3;RRM1;RRM2;TK1;TYMS
9	c2.cp.kegg.v6.2	KEGG_TOLL_LIKE_RECEPTOR_SIGNALING_PATHWAY	http://www.broadinstitute.org/gsea/msigdb/cards/KEGG_TOLL_LIKE_RECEPTOR_SIGNALING_PATHWAY	102	5	0	2e-05	CD40;MAP2K3;MAP3K8;NFKB1;NFKBIA
