# Supplementary material for: Single-cell transcriptomics of pediatric Burkitt lymphoma reveals intra-tumor heterogeneity and markers of therapy resistance
Source: Leukemia. 2024 Oct 18;39(1):189–98. doi: 10.1038/s41375-024-02431-3 (PMC11717704; doi:10.1038/s41375-024-02431-3)
Supplement: Supplementary file 8 — Supplementary Table 6 [file 41375_2024_2431_MOESM8_ESM.xlsx]

## Sheet: SupplTable_6_UP_in_NR
Supplementary Table 6. Differential expression analysis comparing BL tumor cells in the NR (n=3) and R (n=9) groups. This tab report genes significantly (q>0.05) up-regulated in the NR group. In grey genes with fold change<1.5. Immunoglobulin genes were removed from the analysis.
Ensembl	Gene	Avg log2(tpm + 1) in NR	Avg log2(tpm + 1) in R	Log2 fold change	p	q	Log2 fold change > log2(1.5) = 0.58
ENSG00000198467	TPM2	6.58939	0.888945	5.70044	0	0	1
ENSG00000184226	PCDH9	6.99168	3.5819	3.40978	0	0	1
ENSG00000154553	PDLIM3	3.72528	0.352921	3.37236	0	0	1
ENSG00000131711	MAP1B	3.38875	0.182085	3.20666	0	0	1
ENSG00000176887	SOX11	4.08823	1.19817	2.89006	0	0	1
ENSG00000106211	HSPB1	7.01356	4.23509	2.77847	0	0	1
ENSG00000267535	LINC00868	2.99152	0.246648	2.74487	0	0	1
ENSG00000183542	KLRC4	3.83819	1.20345	2.63475	0	0	1
ENSG00000137642	SORL1	5.75335	3.20116	2.55218	0	0	1
ENSG00000152495	CAMK4	4.21228	1.68405	2.52823	0	0	1
ENSG00000118418	HMGN3	5.86755	3.41473	2.45282	0	0	1
ENSG00000184261	KCNK12	4.08838	1.65368	2.4347	0	0	1
ENSG00000176171	BNIP3	5.50709	3.07958	2.4275	0	0	1
ENSG00000173890	GPR160	4.52079	2.13625	2.38454	0	0	1
ENSG00000172201	ID4	2.51368	0.140498	2.37318	0	0	1
ENSG00000272602	ZNF595	2.93088	0.561361	2.36952	0	0	1
ENSG00000115828	QPCT	3.3358	0.984877	2.35092	0	0	1
ENSG00000127074	RGS13	6.09783	3.7563	2.34153	0	0	1
ENSG00000204472	AIF1	4.95006	2.62039	2.32967	0	0	1
ENSG00000166582	CENPV	5.40107	3.07427	2.3268	0	0	1
ENSG00000159842	ABR	4.9866	2.68096	2.30565	0	0	1
ENSG00000065883	CDK13	5.85611	3.64372	2.21239	0	0	1
ENSG00000254319	AC246817.2	2.82828	0.62454	2.20374	0	0	1
ENSG00000260807	AC009041.2	2.85164	0.68781	2.16383	0	0	1
ENSG00000263001	GTF2I	7.07053	4.92047	2.15006	0	0	1
ENSG00000236760	AC019118.2	2.29537	0.155692	2.13968	0	0	1
ENSG00000169084	DHRSX	3.24764	1.11833	2.1293	0	0	1
ENSG00000101144	BMP7	6.26495	4.1869	2.07805	0	0	1
ENSG00000164300	SERINC5	4.59375	2.54892	2.04483	0	0	1
ENSG00000257275	AL139020.1	5.49857	3.48429	2.01428	4.38262e-305	3.01076e-303	1
ENSG00000197102	DYNC1H1	7.27403	5.27958	1.99445	0	0	1
ENSG00000185418	TARSL2	3.01789	1.05621	1.96167	0	0	1
ENSG00000196628	TCF4	6.56137	4.6068	1.95457	0	0	1
ENSG00000189233	NUGGC	4.42638	2.47609	1.95029	0	0	1
ENSG00000114126	TFDP2	6.15057	4.22853	1.92204	0	0	1
ENSG00000159958	TNFRSF13C	5.62684	3.71389	1.91296	0	0	1
ENSG00000185697	MYBL1	4.81329	2.90809	1.9052	0	0	1
ENSG00000104960	PTOV1	4.90024	2.99546	1.90479	0	0	1
ENSG00000023445	BIRC3	4.75715	2.86416	1.89299	0	0	1
ENSG00000136111	TBC1D4	3.46035	1.57297	1.88737	0	0	1
ENSG00000069493	CLEC2D	6.17625	4.29384	1.8824	0	0	1
ENSG00000167393	PPP2R3B	6.11024	4.23079	1.87945	0	0	1
ENSG00000157483	MYO1E	4.8075	2.95488	1.85262	3.02705e-246	1.31017e-244	1
ENSG00000103811	CTSH	3.67452	1.8248	1.84972	2.76484e-263	1.36692e-261	1
ENSG00000090238	YPEL3	3.21525	1.368	1.84725	0	0	1
ENSG00000113758	DBN1	4.43993	2.60223	1.8377	5.8828e-285	3.58305e-283	1
ENSG00000258572	AL133467.1	2.95783	1.12558	1.83225	0	0	1
ENSG00000140398	NEIL1	4.7546	2.92374	1.83086	3.27714e-280	1.87066e-278	1
ENSG00000133706	LARS	6.88271	5.05756	1.82515	0	0	1
ENSG00000113916	BCL6	4.38211	2.56757	1.81454	9.39643e-225	3.51355e-223	1
ENSG00000114529	C3orf52	3.19671	1.38978	1.80693	0	0	1
ENSG00000181826	RELL1	3.31849	1.51589	1.8026	0	0	1
ENSG00000143198	MGST3	3.8847	2.09697	1.78773	0	0	1
ENSG00000112182	BACH2	7.96719	6.18333	1.78386	0	0	1
ENSG00000122884	P4HA1	3.70552	1.92667	1.77885	0	0	1
ENSG00000149418	ST14	5.60622	3.83213	1.7741	0	0	1
ENSG00000112294	ALDH5A1	6.47233	4.72701	1.74532	0	0	1
ENSG00000196247	ZNF107	5.69652	3.95275	1.74377	0	0	1
ENSG00000145687	SSBP2	6.08464	4.34375	1.74089	2.14456e-292	1.37718e-290	1
ENSG00000197256	KANK2	3.45475	1.7143	1.74045	0	0	1
ENSG00000146386	ABRACL	5.59552	3.86388	1.73164	0	0	1
ENSG00000170365	SMAD1	3.48954	1.77158	1.71796	1.67792e-256	7.74465e-255	1
ENSG00000223745	CCDC18-AS1	4.63445	2.92957	1.70488	0	0	1
ENSG00000187210	GCNT1	2.74308	1.04369	1.69939	0	0	1
ENSG00000162433	AK4	2.44687	0.747614	1.69926	0	0	1
ENSG00000182054	IDH2	5.91306	4.21743	1.69563	0	0	1
ENSG00000152785	BMP3	3.93914	2.24758	1.69156	3.96653e-248	1.74233e-246	1
ENSG00000215301	DDX3X	5.66926	3.98358	1.68569	8.4964e-230	3.27015e-228	1
ENSG00000169504	CLIC4	5.69216	4.01213	1.68002	1.43324e-279	8.10295e-278	1
ENSG00000245532	NEAT1	6.24916	4.57422	1.67494	2.25692e-281	1.30724e-279	1
ENSG00000244879	GABPB1-AS1	5.59282	3.92223	1.67059	0	0	1
ENSG00000168824	NSG1	2.54125	0.871325	1.66993	5.02442e-304	3.4317e-302	1
ENSG00000150093	ITGB1	3.68041	2.0172	1.66321	9.82367e-267	5.02496e-265	1
ENSG00000111275	ALDH2	3.26317	1.60187	1.6613	4.01947e-281	2.30554e-279	1
ENSG00000158321	AUTS2	3.93619	2.28269	1.65349	5.28168e-265	2.65568e-263	1
ENSG00000106415	GLCCI1	3.54738	1.9025	1.64488	9.38572e-297	6.1612e-295	1
ENSG00000175130	MARCKSL1	7.56857	5.93136	1.63721	1.41671e-283	8.45445e-282	1
ENSG00000138764	CCNG2	3.83392	2.20015	1.63376	6.52396e-267	3.35161e-265	1
ENSG00000124785	NRN1	1.72447	0.115951	1.60851	0	0	1
ENSG00000275066	SYNRG	4.64632	3.04664	1.59968	5.08584e-278	2.82133e-276	1
ENSG00000133818	RRAS2	2.91149	1.31296	1.59853	1.40599e-210	4.66663e-209	1
ENSG00000128309	MPST	4.1585	2.56042	1.59808	5.7572e-201	1.75327e-199	1
ENSG00000214717	ZBED1	3.38118	1.78757	1.59361	6.02003e-258	2.83397e-256	1
ENSG00000173905	GOLIM4	3.53941	1.94799	1.59142	1.50464e-297	9.93228e-296	1
ENSG00000135766	EGLN1	3.36292	1.77533	1.58759	2.76402e-220	9.83724e-219	1
ENSG00000105738	SIPA1L3	3.24492	1.65831	1.58661	5.11993e-285	3.13456e-283	1
ENSG00000171603	CLSTN1	4.37791	2.79739	1.58052	1.26501e-261	6.15115e-260	1
ENSG00000102096	PIM2	4.62025	3.05195	1.5683	2.99074e-208	9.76203e-207	1
ENSG00000148935	GAS2	1.68165	0.115349	1.5663	0	0	1
ENSG00000204272	NBDY	4.60312	3.03873	1.56438	2.55681e-308	1.79829e-306	1
ENSG00000070214	SLC44A1	3.03259	1.47778	1.55481	3.32005e-250	1.46379e-248	1
ENSG00000135925	WNT10A	2.31116	0.77036	1.5408	2.32023e-283	1.37768e-281	1
ENSG00000182670	TTC3	5.44465	3.90659	1.53807	6.11408e-301	4.12823e-299	1
ENSG00000221978	CCNL2	3.89372	2.36391	1.52981	3.4485e-221	1.2423e-219	1
ENSG00000163040	CCDC74A	2.19215	0.665314	1.52683	0	0	1
ENSG00000249679	AC106897.1	2.85773	1.33516	1.52257	1.20608e-206	3.87258e-205	1
ENSG00000149311	ATM	5.27563	3.76256	1.51307	6.54107e-286	4.02548e-284	1
ENSG00000181090	EHMT1	6.78946	5.27657	1.51289	0	0	1
ENSG00000162434	JAK1	6.44858	4.93836	1.51022	4.82346e-290	3.04781e-288	1
ENSG00000187848	P2RX2	1.51026	0.00239267	1.50787	0	0	1
ENSG00000051620	HEBP2	3.9907	2.48747	1.50323	6.09661e-224	2.24416e-222	1
ENSG00000004468	CD38	7.43319	5.93102	1.50217	0	0	1
ENSG00000188994	ZNF292	5.66671	4.16549	1.50122	6.76772e-268	3.50734e-266	1
ENSG00000060982	BCAT1	4.72611	3.23533	1.49078	1.5116e-166	3.52288e-165	1
ENSG00000187239	FNBP1	3.96037	2.47514	1.48523	1.34526e-128	2.07244e-127	1
ENSG00000168916	ZNF608	3.84596	2.3637	1.48225	8.92805e-203	2.76162e-201	1
ENSG00000109762	SNX25	3.20107	1.72024	1.48083	4.59428e-223	1.67034e-221	1
ENSG00000007255	TRAPPC6A	4.09692	2.61827	1.47866	5.41904e-258	2.56126e-256	1
ENSG00000198947	DMD	2.85984	1.38521	1.47464	2.8957e-219	1.02136e-217	1
ENSG00000170581	STAT2	2.73171	1.26018	1.47152	5.45907e-295	3.54419e-293	1
ENSG00000136237	RAPGEF5	4.32403	2.8572	1.46683	2.06152e-242	8.73078e-241	1
ENSG00000082512	TRAF5	4.27667	2.8135	1.46317	1.64524e-233	6.48007e-232	1
ENSG00000113282	CLINT1	5.76306	4.30695	1.4561	1.27433e-265	6.46246e-264	1
ENSG00000055163	CYFIP2	6.41611	4.96421	1.4519	0	0	1
ENSG00000172578	KLHL6	5.15148	3.7017	1.44977	5.00975e-239	2.0917e-237	1
ENSG00000177084	POLE	3.10889	1.66419	1.4447	1.77437e-253	8.00228e-252	1
ENSG00000106261	ZKSCAN1	3.64146	2.19686	1.4446	6.13679e-223	2.2243e-221	1
ENSG00000104765	BNIP3L	5.12811	3.68385	1.44426	1.53113e-279	8.61515e-278	1
ENSG00000153291	SLC25A27	3.66306	2.21952	1.44355	9.47191e-208	3.0832e-206	1
ENSG00000084070	SMAP2	6.34493	4.90974	1.43518	1.66863e-264	8.35445e-263	1
ENSG00000048392	RRM2B	4.25836	2.82737	1.43099	2.34038e-198	7.01877e-197	1
ENSG00000198502	HLA-DRB5	3.80538	2.37526	1.43012	2.11646e-180	5.58217e-179	1
ENSG00000197971	MBP	3.73398	2.30785	1.42613	2.81057e-190	7.92595e-189	1
ENSG00000145703	IQGAP2	3.14732	1.7231	1.42422	6.21518e-187	1.71586e-185	1
ENSG00000158195	WASF2	6.09712	4.67607	1.42105	3.95664e-306	2.73402e-304	1
ENSG00000114023	FAM162A	5.98363	4.56344	1.42019	0	0	1
ENSG00000118058	KMT2A	5.52654	4.10952	1.41702	5.97709e-259	2.85932e-257	1
ENSG00000012124	CD22	6.63409	5.22359	1.4105	1.8321e-274	9.97609e-273	1
ENSG00000198876	DCAF12	3.34715	1.93872	1.40843	6.80947e-126	1.01849e-124	1
ENSG00000121210	TMEM131L	7.36877	5.96242	1.40635	0	0	1
ENSG00000060138	YBX3	6.60637	5.20203	1.40434	4.45504e-283	2.63204e-281	1
ENSG00000170542	SERPINB9	3.9373	2.53494	1.40236	2.61808e-161	5.75003e-160	1
ENSG00000214193	SH3D21	2.68554	1.29221	1.39333	1.37574e-218	4.83802e-217	1
ENSG00000235621	LINC00494	1.49875	0.106996	1.39176	0	0	1
ENSG00000117054	ACADM	6.11067	4.72149	1.38919	0	3.07684e-307	1
ENSG00000197943	PLCG2	6.43295	5.04589	1.38706	1.99437e-306	1.3862e-304	1
ENSG00000050344	NFE2L3	2.00785	0.621598	1.38625	1.40477e-281	8.17671e-280	1
ENSG00000198771	RCSD1	7.67022	6.28424	1.38598	1.99880264087795e-311	0	1
ENSG00000072134	EPN2	3.8335	2.44778	1.38572	5.43403e-199	1.63797e-197	1
ENSG00000159023	EPB41	5.56633	4.18137	1.38496	1.28829e-265	6.50533e-264	1
ENSG00000164362	TERT	3.62342	2.24848	1.37494	4.56285e-212	1.54927e-210	1
ENSG00000131069	ACSS2	1.98974	0.616168	1.37358	1.83125e-247	7.98452e-246	1
ENSG00000196405	EVL	6.44761	5.07465	1.37296	0	0	1
ENSG00000140943	MBTPS1	3.79905	2.42772	1.37133	1.78419e-197	5.31032e-196	1
ENSG00000168016	TRANK1	3.3797	2.01297	1.36673	3.07221e-188	8.58186e-187	1
ENSG00000107779	BMPR1A	2.26533	0.898765	1.36657	4.12309e-238	1.69751e-236	1
ENSG00000213015	ZNF580	4.35991	2.99378	1.36613	7.49401e-151	1.48822e-149	1
ENSG00000152689	RASGRP3	2.78881	1.42484	1.36398	3.23522e-181	8.60976e-180	1
ENSG00000102226	USP11	4.19239	2.82848	1.36391	4.43155e-203	1.37798e-201	1
ENSG00000136156	ITM2B	4.27118	2.90759	1.36359	2.87571e-115	3.74222e-114	1
ENSG00000183624	HMCES	5.11884	3.75858	1.36026	3.2974e-112	4.11426e-111	1
ENSG00000147010	SH3KBP1	3.92472	2.56552	1.35921	8.90017e-134	1.47083e-132	1
ENSG00000175782	SLC35E3	4.23378	2.8838	1.34998	1.11597e-228	4.23997e-227	1
ENSG00000181904	C5orf24	3.96534	2.61589	1.34944	2.64859e-174	6.58859e-173	1
ENSG00000111328	CDK2AP1	2.94249	1.59404	1.34845	1.78698e-189	5.02738e-188	1
ENSG00000049618	ARID1B	6.08371	4.74053	1.34318	2.87791e-284	1.73497e-282	1
ENSG00000113719	ERGIC1	4.90094	3.56187	1.33907	2.20673e-192	6.34423e-191	1
ENSG00000108669	CYTH1	3.88676	2.5479	1.33885	3.69661e-194	1.07584e-192	1
ENSG00000154217	PITPNC1	3.18668	1.85281	1.33388	4.18637e-167	9.81471e-166	1
ENSG00000070087	PFN2	1.71435	0.381965	1.33238	0	0	1
ENSG00000046651	OFD1	4.5894	3.25708	1.33232	1.92261e-192	5.54088e-191	1
ENSG00000116984	MTR	3.81143	2.48197	1.32946	2.19305e-194	6.3983e-193	1
ENSG00000115738	ID2	3.62431	2.29564	1.32866	5.07132e-111	6.22251e-110	1
ENSG00000142583	SLC2A5	4.69867	3.37075	1.32791	8.03071e-205	2.53719e-203	1
ENSG00000129003	VPS13C	4.87697	3.55007	1.3269	5.78321e-199	1.73879e-197	1
ENSG00000176788	BASP1	5.38519	4.05903	1.32616	5.18911e-134	8.61159e-133	1
ENSG00000104341	LAPTM4B	1.55256	0.226731	1.32583	0	0	1
ENSG00000100523	DDHD1	4.03713	2.71187	1.32526	2.24501e-168	5.33744e-167	1
ENSG00000163728	TTC14	4.11849	2.79529	1.3232	5.81019e-183	1.57461e-181	1
ENSG00000141959	PFKL	5.1175	3.79438	1.32313	5.88647e-106	6.83247e-105	1
ENSG00000109458	GAB1	1.90991	0.587071	1.32284	8.6924e-255	3.96561e-253	1
ENSG00000182162	P2RY8	4.17336	2.85212	1.32125	1.0968e-151	2.21535e-150	1
ENSG00000143353	LYPLAL1	3.10301	1.78458	1.31843	8.58574e-198	2.56833e-196	1
ENSG00000100354	TNRC6B	4.56281	3.24501	1.31779	6.1992e-214	2.12318e-212	1
ENSG00000111249	CUX2	2.0088	0.693399	1.3154	4.61927e-254	2.09124e-252	1
ENSG00000106443	PHF14	5.58851	4.27681	1.31169	2.24661e-273	1.20663e-271	1
ENSG00000113522	RAD50	4.89207	3.58187	1.3102	1.87012e-177	4.81424e-176	1
ENSG00000147168	IL2RG	4.96089	3.65122	1.30967	3.97668e-180	1.04419e-178	1
ENSG00000158987	RAPGEF6	4.7817	3.47692	1.30478	1.27018e-182	3.41877e-181	1
ENSG00000146938	NLGN4X	1.49368	0.189813	1.30387	0	0	1
ENSG00000145365	TIFA	4.19108	2.89541	1.29567	1.11667e-116	1.48087e-115	1
ENSG00000181029	TRAPPC5	6.1493	4.85494	1.29436	1.79057e-113	2.27499e-112	1
ENSG00000047579	DTNBP1	3.12761	1.83895	1.28866	9.32107e-186	2.56134e-184	1
ENSG00000113441	LNPEP	5.13717	3.84946	1.28771	4.26093e-155	8.911e-154	1
ENSG00000135506	OS9	4.75027	3.46442	1.28585	2.6266e-184	7.16764e-183	1
ENSG00000101974	ATP11C	3.04747	1.76347	1.28401	2.33992e-170	5.63106e-169	1
ENSG00000149084	HSD17B12	3.81084	2.52765	1.28319	3.38962e-211	1.1314e-209	1
ENSG00000092148	HECTD1	5.14213	3.86626	1.27586	5.72559e-180	1.50008e-178	1
ENSG00000071575	TRIB2	3.36187	2.08728	1.27459	9.34016e-175	2.35316e-173	1
ENSG00000107341	UBE2R2	5.1241	3.85038	1.27372	9.33782e-166	2.15499e-164	1
ENSG00000261824	LINC00662	2.83807	1.5684	1.26968	2.34045e-200	7.10919e-199	1
ENSG00000157601	MX1	3.50443	2.23549	1.26894	5.36763e-117	7.15845e-116	1
ENSG00000136603	SKIL	3.55541	2.28717	1.26824	4.29933e-141	7.63922e-140	1
ENSG00000169062	UPF3A	5.2605	3.99573	1.26476	9.73543e-225	3.61742e-223	1
ENSG00000117318	ID3	7.61149	6.34792	1.26357	1.56337e-243	6.6449e-242	1
ENSG00000168081	PNOC	3.5776	2.31526	1.26235	1.19796e-202	3.69586e-201	1
ENSG00000144331	ZNF385B	5.94323	4.68362	1.25961	2.8321e-143	5.14832e-142	1
ENSG00000196189	SEMA4A	3.13026	1.87291	1.25734	6.45754e-140	1.13208e-138	1
ENSG00000182247	UBE2E2	4.41116	3.15493	1.25623	1.2156e-150	2.40194e-149	1
ENSG00000110987	BCL7A	5.79267	4.53739	1.25529	3.9977e-162	8.86244e-161	1
ENSG00000181852	RNF41	3.51482	2.25988	1.25494	5.23784e-182	1.40023e-180	1
ENSG00000141293	SKAP1	2.05274	0.801558	1.25118	3.71792e-203	1.15913e-201	1
ENSG00000079950	STX7	5.81055	4.55978	1.25077	4.80649e-269	2.52416e-267	1
ENSG00000167642	SPINT2	3.88524	2.63552	1.24971	2.9664e-163	6.63845e-162	1
ENSG00000174500	GCSAM	5.05708	3.80936	1.24772	3.95593e-135	6.64912e-134	1
ENSG00000159388	BTG2	6.26678	5.01995	1.24683	1.57896e-235	6.34592e-234	1
ENSG00000112290	WASF1	3.06871	1.82206	1.24665	3.07771e-162	6.83576e-161	1
ENSG00000129657	SEC14L1	4.89701	3.65188	1.24513	6.84305e-129	1.06112e-127	1
ENSG00000089127	OAS1	2.4794	1.23533	1.24407	1.58683e-230	6.12744e-229	1
ENSG00000124406	ATP8A1	3.67783	2.43434	1.24349	2.14688e-135	3.62393e-134	1
ENSG00000146540	C7orf50	5.65385	4.4138	1.24005	3.44031e-153	7.04519e-152	1
ENSG00000147162	OGT	4.78412	3.545	1.23912	7.98822e-229	3.06457e-227	1
ENSG00000104635	SLC39A14	2.17271	0.933978	1.23873	1.40939e-207	4.57509e-206	1
ENSG00000159110	IFNAR2	3.46453	2.22615	1.23838	2.06459e-157	4.39553e-156	1
ENSG00000182621	PLCB1	2.56568	1.32767	1.23802	2.26541e-150	4.45393e-149	1
ENSG00000170627	GTSF1	1.60204	0.365333	1.23671	3.24316e-291	2.07141e-289	1
ENSG00000119139	TJP2	2.23698	1.00105	1.23593	1.72374e-193	5.00434e-192	1
ENSG00000119866	BCL11A	5.0741	3.83963	1.23446	6.58929e-227	2.47172e-225	1
ENSG00000065923	SLC9A7	3.30594	2.07195	1.23399	9.90311e-143	1.78105e-141	1
ENSG00000105355	PLIN3	4.99306	3.76135	1.23171	1.11764e-109	1.34618e-108	1
ENSG00000143641	GALNT2	2.98748	1.75631	1.23117	4.08768e-109	4.89362e-108	1
ENSG00000069966	GNB5	3.83748	2.60937	1.22811	1.86148e-151	3.74069e-150	1
ENSG00000145016	RUBCN	3.57595	2.34998	1.22597	4.61411e-168	1.09041e-166	1
ENSG00000065308	TRAM2	1.99246	0.766953	1.22551	1.05108e-227	3.96792e-226	1
ENSG00000065413	ANKRD44	4.57216	3.34679	1.22537	1.55613e-203	4.89021e-202	1
ENSG00000123338	NCKAP1L	4.49522	3.27104	1.22418	1.53288e-197	4.57388e-196	1
ENSG00000171105	INSR	2.9398	1.7162	1.22361	5.90709e-166	1.37128e-164	1
ENSG00000245937	LINC01184	3.41836	2.19841	1.21994	1.0745e-163	2.41374e-162	1
ENSG00000225205	AC078883.1	1.92669	0.707385	1.2193	2.37439e-217	8.27605e-216	1
ENSG00000138795	LEF1	4.87403	3.65603	1.218	1.05341e-153	2.17988e-152	1
ENSG00000130313	PGLS	6.08918	4.87257	1.21661	7.88467e-146	1.47881e-144	1
ENSG00000122359	ANXA11	5.94933	4.7328	1.21653	3.22082e-136	5.48375e-135	1
ENSG00000154027	AK5	1.25232	0.0372	1.21512	0	0	1
ENSG00000179010	MRFAP1	4.83863	3.62399	1.21464	1.00659e-215	3.48795e-214	1
ENSG00000185338	SOCS1	2.89634	1.68398	1.21236	5.77177e-104	6.47666e-103	1
ENSG00000226777	FAM30A	2.49286	1.28268	1.21018	5.52842e-144	1.01277e-142	1
ENSG00000105176	URI1	5.21931	4.01164	1.20767	2.9056e-150	5.70308e-149	1
ENSG00000116473	RAP1A	4.46259	3.25548	1.20711	9.03172e-142	1.61451e-140	1
ENSG00000151773	CCDC122	1.88707	0.680157	1.20692	1.40941e-219	4.9861e-218	1
ENSG00000205056	LINC02397	2.79055	1.58439	1.20615	2.30499e-202	7.09265e-201	1
ENSG00000204186	ZDBF2	1.82619	0.621178	1.20501	1.91271e-253	8.59336e-252	1
ENSG00000173041	ZNF680	2.12552	0.921482	1.20404	6.76698e-215	2.33115e-213	1
ENSG00000077097	TOP2B	4.69176	3.48928	1.20248	6.55735e-130	1.03171e-128	1
ENSG00000237638	LINC02245	3.0852	1.88286	1.20233	9.61969e-164	2.16507e-162	1
ENSG00000177383	MAGEF1	2.90053	1.69886	1.20167	3.78415e-160	8.26496e-159	1
ENSG00000175455	CCDC14	3.31749	2.11585	1.20163	1.15599e-143	2.11115e-142	1
ENSG00000175309	PHYKPL	3.77528	2.57375	1.20153	9.48761e-166	2.18529e-164	1
ENSG00000169136	ATF5	2.85429	1.65619	1.1981	0	0	1
ENSG00000115464	USP34	6.54663	5.34983	1.1968	3.72775e-224	1.38079e-222	1
ENSG00000004487	KDM1A	4.73064	3.53457	1.19607	3.62709e-137	6.23838e-136	1
ENSG00000133961	NUMB	2.96009	1.76524	1.19485	9.35577e-146	1.74917e-144	1
ENSG00000189319	FAM53B	3.15471	1.96002	1.19468	2.06949e-174	5.18073e-173	1
ENSG00000198625	MDM4	5.74524	4.55175	1.19349	7.34606e-195	2.15923e-193	1
ENSG00000116731	PRDM2	5.28119	4.09082	1.19038	6.83104e-157	1.44911e-155	1
ENSG00000089289	IGBP1	5.1792	3.98917	1.19003	2.13767e-250	9.46021e-249	1
ENSG00000127952	STYXL1	2.5504	1.36305	1.18734	5.56814e-163	1.24138e-161	1
ENSG00000128829	EIF2AK4	3.11587	1.9315	1.18437	8.11603e-166	1.88037e-164	1
ENSG00000151702	FLI1	4.21232	3.02812	1.1842	7.77215e-147	1.47884e-145	1
ENSG00000197912	SPG7	4.27913	3.09614	1.18299	1.20839e-148	2.32927e-147	1
ENSG00000058091	CDK14	3.55313	2.37636	1.17677	1.86336e-120	2.60562e-119	1
ENSG00000151135	TMEM263	3.48989	2.31389	1.176	1.29589e-109	1.55771e-108	1
ENSG00000184897	H1FX	6.57268	5.39736	1.17532	3.90606e-80	2.97768e-79	1
ENSG00000145725	PPIP5K2	4.41897	3.2471	1.17187	2.84946e-168	6.7609e-167	1
ENSG00000091436	MAP3K20	2.08739	0.915597	1.17179	5.28598e-164	1.19425e-162	1
ENSG00000005059	MCUB	5.00123	3.83275	1.16848	1.14293e-105	1.31883e-104	1
ENSG00000061273	HDAC7	4.26782	3.1001	1.16772	3.11716e-126	4.704e-125	1
ENSG00000124151	NCOA3	5.10797	3.94323	1.16474	4.80424e-178	1.24216e-176	1
ENSG00000126773	PCNX4	3.40613	2.24304	1.16309	1.08911e-151	2.20359e-150	1
ENSG00000082212	ME2	4.7735	3.6112	1.1623	3.47096e-137	5.97855e-136	1
ENSG00000125354	SEPTIN6	7.46588	6.30406	1.16181	0	0	1
ENSG00000132388	UBE2G1	6.04979	4.88909	1.1607	6.73274e-129	1.04539e-127	1
ENSG00000125821	DTD1	3.81468	2.65497	1.15971	1.52376e-121	2.15626e-120	1
ENSG00000172239	PAIP1	3.30631	2.14774	1.15857	3.53172e-111	4.34696e-110	1
ENSG00000103152	MPG	3.96934	2.81282	1.15652	3.38415e-92	3.16605e-91	1
ENSG00000156304	SCAF4	4.91056	3.76084	1.14973	1.0312e-146	1.95268e-145	1
ENSG00000285437	POLR2J3	4.4042	3.25532	1.14888	3.15182e-192	9.01741e-191	1
ENSG00000168300	PCMTD1	3.00712	1.85973	1.14739	6.26669e-152	1.27229e-150	1
ENSG00000163697	APBB2	3.8774	2.73084	1.14656	2.20571e-147	4.21726e-146	1
ENSG00000136732	GYPC	6.06821	4.9258	1.14241	1.32492e-172	3.23457e-171	1
ENSG00000127603	MACF1	4.6483	3.50806	1.14024	5.9088e-143	1.06919e-141	1
ENSG00000164543	STK17A	6.2584	5.12002	1.13838	1.4411e-177	3.71792e-176	1
ENSG00000073849	ST6GAL1	5.47024	4.33207	1.13818	2.85119e-166	6.63182e-165	1
ENSG00000101557	USP14	4.75569	3.61895	1.13673	4.94831e-111	6.07788e-110	1
ENSG00000090487	SPG21	3.86388	2.72715	1.13673	1.46555e-87	1.26957e-86	1
ENSG00000127914	AKAP9	5.25943	4.12365	1.13578	1.19433e-124	1.76403e-123	1
ENSG00000121966	CXCR4	7.67802	6.54443	1.13359	1.4394e-175	3.64978e-174	1
ENSG00000100027	YPEL1	1.78564	0.652331	1.1333	1.50847e-215	5.21173e-214	1
ENSG00000132128	LRRC41	2.77739	1.64461	1.13278	8.21543e-135	1.37888e-133	1
ENSG00000155508	CNOT8	3.85591	2.72373	1.13219	2.19484e-114	2.81282e-113	1
ENSG00000167460	TPM4	5.63914	4.50704	1.1321	3.24066e-130	5.11236e-129	1
ENSG00000168118	RAB4A	4.25877	3.12693	1.13184	7.53531e-118	1.01873e-116	1
ENSG00000137845	ADAM10	3.83055	2.69947	1.13109	9.9815e-133	1.6223e-131	1
ENSG00000138356	AOX1	1.30468	0.177655	1.12702	0	0	1
ENSG00000122068	FYTTD1	3.69194	2.56641	1.12553	7.37713e-74	5.07086e-73	1
ENSG00000076770	MBNL3	2.58668	1.4638	1.12288	7.36286e-125	1.08886e-123	1
ENSG00000139193	CD27	4.4574	3.33483	1.12256	1.13135e-119	1.56168e-118	1
ENSG00000054654	SYNE2	7.82394	6.70162	1.12232	4.20742e-263	2.07145e-261	1
ENSG00000140848	CPNE2	2.103	0.98112	1.12188	3.37576e-124	4.95504e-123	1
ENSG00000173992	CCS	2.66037	1.54089	1.11948	1.03622e-161	2.29288e-160	1
ENSG00000239264	TXNDC5	5.07981	3.96062	1.11919	1.0992e-148	2.12225e-147	1
ENSG00000067992	PDK3	2.57453	1.457	1.11752	2.16255e-117	2.90041e-116	1
ENSG00000012061	ERCC1	4.14373	3.02665	1.11708	4.41496e-154	9.16822e-153	1
ENSG00000274422	AC245060.5	2.6971	1.58151	1.11558	3.5531e-128	5.43827e-127	1
ENSG00000154556	SORBS2	2.07584	0.960588	1.11525	2.94105e-164	6.67014e-163	1
ENSG00000060237	WNK1	4.67856	3.5637	1.11486	6.91878e-141	1.22567e-139	1
ENSG00000145901	TNIP1	4.07775	2.96362	1.11413	5.43559e-93	5.15879e-92	1
ENSG00000272196	HIST2H2AA4	1.89633	0.783509	1.11282	1.50256e-166	3.50875e-165	1
ENSG00000095585	BLNK	5.86998	4.76156	1.10842	8.14324e-215	2.79711e-213	1
ENSG00000204569	PPP1R10	3.93236	2.824	1.10837	7.3019e-118	9.88307e-117	1
ENSG00000118260	CREB1	4.1124	3.00412	1.10829	1.40979e-126	2.13566e-125	1
ENSG00000141627	DYM	3.85414	2.74603	1.1081	7.2018e-113	9.10123e-112	1
ENSG00000151746	BICD1	3.40319	2.29528	1.10791	2.39272e-129	3.73973e-128	1
ENSG00000139200	PIANP	1.38147	0.276843	1.10463	2.27435e-275	1.24415e-273	1
ENSG00000178719	GRINA	3.31157	2.20702	1.10455	1.26436e-61	6.93258e-61	1
ENSG00000057935	MTA3	3.48528	2.38258	1.1027	7.34915e-109	8.75379e-108	1
ENSG00000111674	ENO2	1.89792	0.800222	1.0977	5.07126e-148	9.7276e-147	1
ENSG00000156650	KAT6B	4.35982	3.26306	1.09677	7.83961e-105	8.89844e-104	1
ENSG00000134986	NREP	4.63893	3.54396	1.09496	1.50548e-159	3.258e-158	1
ENSG00000147316	MCPH1	2.9818	1.88728	1.09452	3.65928e-142	6.57113e-141	1
ENSG00000157500	APPL1	5.06166	3.97033	1.09133	5.89081e-97	5.9239e-96	1
ENSG00000015133	CCDC88C	4.629	3.53792	1.09108	7.54476e-120	1.04268e-118	1
ENSG00000150938	CRIM1	2.6812	1.59083	1.09037	2.87581e-155	6.02492e-154	1
ENSG00000179222	MAGED1	3.50363	2.41503	1.0886	1.16195e-145	2.16555e-144	1
ENSG00000153774	CFDP1	4.88956	3.80159	1.08797	1.80597e-167	4.24241e-166	1
ENSG00000075275	CELSR1	1.69539	0.607454	1.08794	8.0767e-239	3.33686e-237	1
ENSG00000154124	OTULIN	3.34446	2.25699	1.08746	4.27178e-112	5.3244e-111	1
ENSG00000196154	S100A4	3.24405	2.1566	1.08745	1.80426e-165	4.13965e-164	1
ENSG00000184203	PPP1R2	6.24066	5.15419	1.08647	4.81736e-172	1.17123e-170	1
ENSG00000182362	YBEY	2.88396	1.79756	1.0864	3.10015e-159	6.68455e-158	1
ENSG00000133703	KRAS	4.62286	3.53767	1.08519	2.35567e-67	1.44071e-66	1
ENSG00000101901	ALG13	3.47212	2.38741	1.08471	1.86132e-190	5.27419e-189	1
ENSG00000155189	AGPAT5	3.96115	2.87666	1.08449	4.52226e-132	7.27007e-131	1
ENSG00000100697	DICER1	3.20187	2.11779	1.08408	7.37023e-134	1.22141e-132	1
ENSG00000168495	POLR3D	2.68818	1.60421	1.08398	4.36401e-126	6.56881e-125	1
ENSG00000075292	ZNF638	5.00392	3.92087	1.08306	1.38583e-119	1.91072e-118	1
ENSG00000215252	GOLGA8B	2.75748	1.675	1.08248	1.11605e-140	1.97118e-139	1
ENSG00000017797	RALBP1	5.32027	4.23914	1.08113	2.20997e-98	2.2846e-97	1
ENSG00000164649	CDCA7L	5.85762	4.77798	1.07964	2.42129e-202	7.43117e-201	1
ENSG00000085224	ATRX	6.47764	5.39896	1.07868	7.97464e-232	3.12014e-230	1
ENSG00000130177	CDC16	3.21547	2.13685	1.07862	1.61424e-108	1.91697e-107	1
ENSG00000102144	PGK1	8.20539	7.12747	1.07793	0	0	1
ENSG00000163320	CGGBP1	4.06733	2.99055	1.07678	1.09113e-96	1.09353e-95	1
ENSG00000101126	ADNP	4.09577	3.02011	1.07566	2.84268e-98	2.93355e-97	1
ENSG00000152558	TMEM123	6.70068	5.62647	1.07421	1.1151e-123	1.62067e-122	1
ENSG00000118432	CNR1	2.1277	1.05404	1.07365	8.20399e-131	1.30469e-129	1
ENSG00000138801	PAPSS1	4.94501	3.87293	1.07208	4.56956e-146	8.58408e-145	1
ENSG00000110066	KMT5B	2.47516	1.40395	1.07121	1.91063e-132	3.0926e-131	1
ENSG00000198586	TLK1	5.0488	3.97767	1.07113	4.16502e-104	4.68258e-103	1
ENSG00000213462	ERV3-1	2.24793	1.17697	1.07096	8.39319e-166	1.94078e-164	1
ENSG00000225470	JPX	3.7915	2.72088	1.07061	2.54203e-180	6.68967e-179	1
ENSG00000245694	CRNDE	3.49045	2.42327	1.06718	1.06078e-102	1.17142e-101	1
ENSG00000160216	AGPAT3	2.238	1.17201	1.06599	2.42788e-140	4.27538e-139	1
ENSG00000141933	TPGS1	3.24046	2.17538	1.06508	3.0031e-120	4.16486e-119	1
ENSG00000136451	VEZF1	2.45322	1.38844	1.06479	1.97196e-114	2.53544e-113	1
ENSG00000181218	HIST3H2A	2.14367	1.07994	1.06374	1.98873e-116	2.62264e-115	1
ENSG00000077232	DNAJC10	4.61699	3.55355	1.06343	8.16932e-147	1.55191e-145	1
ENSG00000164190	NIPBL	4.85283	3.78956	1.06327	6.06796e-101	6.50037e-100	1
ENSG00000111707	SUDS3	3.40429	2.34188	1.06241	3.23274e-82	2.55506e-81	1
ENSG00000197217	ENTPD4	2.8781	1.81597	1.06213	2.58724e-131	4.12561e-130	1
ENSG00000100890	PRORP	3.07168	2.00956	1.06212	5.31721e-132	8.53644e-131	1
ENSG00000131018	SYNE1	4.34951	3.28751	1.062	3.5315e-82	2.78745e-81	1
ENSG00000178896	EXOSC4	3.32574	2.26396	1.06178	2.19754e-95	2.16384e-94	1
ENSG00000286010	AC108925.1	1.51045	0.449457	1.06099	1.45622e-256	6.74774e-255	1
ENSG00000111678	C12orf57	5.75487	4.69499	1.05988	1.89012e-227	7.11263e-226	1
ENSG00000150907	FOXO1	3.77897	2.71938	1.05959	2.50249e-74	1.73631e-73	1
ENSG00000135144	DTX1	6.32904	5.27055	1.05849	3.4399e-151	6.88914e-150	1
ENSG00000118482	PHF3	5.05713	4.0001	1.05703	5.42103e-100	5.73968e-99	1
ENSG00000186470	BTN3A2	2.63319	1.57686	1.05634	4.17918e-113	5.29841e-112	1
ENSG00000068745	IP6K2	3.40224	2.34637	1.05587	1.05143e-128	1.6219e-127	1
ENSG00000196591	HDAC2	5.55632	4.50095	1.05537	5.95395e-125	8.81602e-124	1
ENSG00000125089	SH3TC1	3.07075	2.01551	1.05525	4.83623e-121	6.79487e-120	1
ENSG00000086730	LAT2	3.89462	2.8402	1.05441	7.163e-103	7.9249e-102	1
ENSG00000012983	MAP4K5	3.38589	2.33151	1.05439	8.7511e-98	8.97596e-97	1
ENSG00000146729	NIPSNAP2	2.92189	1.86994	1.05195	5.81367e-85	4.84446e-84	1
ENSG00000267568	AC016168.2	2.13266	1.08169	1.05096	4.6635e-139	8.11544e-138	1
ENSG00000172663	TMEM134	3.11722	2.06839	1.04884	2.85489e-87	2.4677e-86	1
ENSG00000160991	ORAI2	5.56374	4.51531	1.04842	6.73397e-92	6.27018e-91	1
ENSG00000065621	GSTO2	1.23678	0.188673	1.04811	1.46653e-294	9.46911e-293	1
ENSG00000137871	ZNF280D	3.0766	2.02859	1.04801	8.01927e-126	1.19792e-124	1
ENSG00000115548	KDM3A	2.52501	1.47723	1.04778	8.78687e-124	1.28022e-122	1
ENSG00000113621	TXNDC15	2.35748	1.31078	1.0467	8.24112e-143	1.48667e-141	1
ENSG00000072364	AFF4	3.8806	2.83398	1.04662	1.86048e-103	2.07586e-102	1
ENSG00000179632	MAF1	4.498	3.45173	1.04627	1.05666e-93	1.00852e-92	1
ENSG00000100503	NIN	4.88772	3.84152	1.0462	1.00643e-68	6.33903e-68	1
ENSG00000197530	MIB2	2.10455	1.05866	1.04589	2.57446e-149	5.00326e-148	1
ENSG00000069998	HDHD5	4.20043	3.15465	1.04578	3.61e-49	1.51315e-48	1
ENSG00000125652	ALKBH7	4.82818	3.78268	1.0455	3.51196e-107	4.10459e-106	1
ENSG00000103365	GGA2	6.59717	5.5525	1.04467	1.70748e-152	3.48456e-151	1
ENSG00000132424	PNISR	7.07717	6.03294	1.04423	3.31472e-245	1.42424e-243	1
ENSG00000072135	PTPN18	4.99447	3.95036	1.04411	9.40166e-143	1.69345e-141	1
ENSG00000156030	ELMSAN1	3.31873	2.27512	1.04361	1.21716e-99	1.28181e-98	1
ENSG00000198604	BAZ1A	5.50964	4.46609	1.04355	2.41473e-152	4.91092e-151	1
ENSG00000231074	HCG18	3.31949	2.27601	1.04348	4.21915e-142	7.56503e-141	1
ENSG00000182141	ZNF708	2.68007	1.63659	1.04348	1.83424e-136	3.13653e-135	1
ENSG00000197265	GTF2E2	4.52727	3.48517	1.0421	2.77479e-78	2.05561e-77	1
ENSG00000132485	ZRANB2	6.52871	5.48701	1.0417	4.97944e-222	1.7993e-220	1
ENSG00000108946	PRKAR1A	4.99971	3.95861	1.0411	1.24959e-121	1.7704e-120	1
ENSG00000168310	IRF2	3.38912	2.34903	1.04009	4.53554e-88	3.97272e-87	1
ENSG00000101224	CDC25B	3.76863	2.72969	1.03894	3.02103e-82	2.38932e-81	1
ENSG00000085832	EPS15	4.02988	2.99124	1.03864	4.23084e-89	3.75594e-88	1
ENSG00000108021	TASOR2	4.05443	3.01602	1.03841	6.17281e-105	7.02001e-104	1
ENSG00000010671	BTK	5.24959	4.21119	1.0384	1.20265e-131	1.92815e-130	1
ENSG00000066027	PPP2R5A	2.87598	1.8376	1.03838	5.47621e-91	5.00827e-90	1
ENSG00000130638	ATXN10	3.70167	2.66566	1.03601	1.9164e-96	1.91252e-95	1
ENSG00000091490	SEL1L3	6.17598	5.14003	1.03594	1.19052e-167	2.80223e-166	1
ENSG00000168036	CTNNB1	4.65635	3.62249	1.03385	4.39118e-95	4.29166e-94	1
ENSG00000169032	MAP2K1	3.33029	2.29901	1.03127	3.35317e-97	3.38931e-96	1
ENSG00000160213	CSTB	4.86211	3.83241	1.02971	1.44694e-91	1.33571e-90	1
ENSG00000077380	DYNC1I2	3.05979	2.03014	1.02965	2.64139e-102	2.88454e-101	1
ENSG00000171703	TCEA2	3.22339	2.19451	1.02888	1.63442e-83	1.31735e-82	1
ENSG00000100422	CERK	2.34442	1.31657	1.02785	5.45204e-119	7.47347e-118	1
ENSG00000076554	TPD52	6.37023	5.34362	1.02662	1.76185e-112	2.21233e-111	1
ENSG00000205038	PKHD1L1	1.68898	0.662472	1.02651	1.09868e-151	2.21536e-150	1
ENSG00000235194	PPP1R3E	2.15322	1.12745	1.02577	5.01908e-151	9.98407e-150	1
ENSG00000139990	DCAF5	2.38736	1.3623	1.02506	2.13289e-114	2.7364e-113	1
ENSG00000135547	HEY2	1.45613	0.431354	1.02478	2.84556e-170	6.83397e-169	1
ENSG00000257923	CUX1	7.4246	6.40046	1.02414	4.83732e-212	1.63776e-210	1
ENSG00000090863	GLG1	4.07796	3.054	1.02396	6.35049e-119	8.69494e-118	1
ENSG00000090686	USP48	4.49643	3.47405	1.02238	3.04771e-102	3.32211e-101	1
ENSG00000165209	STRBP	6.2853	5.26325	1.02205	2.98145e-141	5.30554e-140	1
ENSG00000112335	SNX3	5.98435	4.96296	1.02139	1.18285e-54	5.64027e-54	1
ENSG00000167232	ZNF91	2.59474	1.57388	1.02086	2.91153e-116	3.82677e-115	1
ENSG00000100644	HIF1A	5.61952	4.59906	1.02046	7.80469e-116	1.02013e-114	1
ENSG00000113580	NR3C1	5.2391	4.21878	1.02032	1.07519e-144	1.98508e-143	1
ENSG00000132718	SYT11	3.61406	2.59376	1.0203	1.19242e-91	1.10507e-90	1
ENSG00000143653	SCCPDH	2.79296	1.77298	1.01998	1.94473e-94	1.88044e-93	1
ENSG00000175115	PACS1	2.28546	1.26598	1.01948	1.64094e-131	2.62729e-130	1
ENSG00000130764	LRRC47	3.06633	2.04789	1.01844	1.96571e-94	1.89917e-93	1
ENSG00000055609	KMT2C	5.43811	4.41972	1.01839	2.68605e-119	3.69911e-118	1
ENSG00000178177	LCORL	2.53225	1.51476	1.01749	3.22273e-120	4.46422e-119	1
ENSG00000285410	GABPB1-IT1	2.51541	1.49845	1.01696	1.1528e-126	1.75083e-125	1
ENSG00000100612	DHRS7	3.52332	2.50673	1.01659	1.58551e-90	1.43668e-89	1
ENSG00000099204	ABLIM1	5.25018	4.23487	1.0153	4.96717e-185	1.35861e-183	1
ENSG00000237765	FAM200B	2.78822	1.77651	1.01171	1.3794e-101	1.49121e-100	1
ENSG00000174953	DHX36	5.08786	4.07631	1.01155	6.18522e-126	9.27468e-125	1
ENSG00000146463	ZMYM4	2.96211	1.95071	1.0114	4.42776e-113	5.60755e-112	1
ENSG00000147044	CASK	2.05505	1.04409	1.01096	1.01254e-132	1.64343e-131	1
ENSG00000140391	TSPAN3	2.85069	1.83977	1.01093	4.22646e-98	4.35016e-97	1
ENSG00000122484	RPAP2	3.06458	2.05539	1.00919	4.34487e-122	6.23804e-121	1
ENSG00000165868	HSPA12A	1.49273	0.483618	1.00911	2.29471e-211	7.6811e-210	1
ENSG00000213468	FIRRE	1.05078	0.0437462	1.00703	0	0	1
ENSG00000102103	PQBP1	4.92604	3.91983	1.00621	1.68484e-139	2.94063e-138	1
ENSG00000184939	ZFP90	2.11732	1.11191	1.00541	2.33732e-133	3.83048e-132	1
ENSG00000081019	RSBN1	2.85569	1.85029	1.00541	6.61328e-111	8.10607e-110	1
ENSG00000163029	SMC6	4.39905	3.39431	1.00474	2.87413e-102	3.1358e-101	1
ENSG00000156531	PHF6	4.3019	3.29724	1.00466	5.30022e-77	3.83982e-76	1
ENSG00000161405	IKZF3	6.42206	5.41765	1.00441	1.42751e-175	3.62742e-174	1
ENSG00000122033	MTIF3	2.92324	1.91903	1.00422	1.74776e-113	2.22298e-112	1
ENSG00000067704	IARS2	4.32053	3.31686	1.00367	2.64394e-75	1.86179e-74	1
ENSG00000120690	ELF1	6.62417	5.6206	1.00357	6.82093e-203	2.11538e-201	1
ENSG00000071553	ATP6AP1	2.39708	1.39383	1.00325	9.5549e-93	9.02484e-92	1
ENSG00000082805	ERC1	3.32286	2.32101	1.00185	2.5646e-108	3.0425e-107	1
ENSG00000253352	TUG1	2.95258	1.95268	0.999895	3.28759e-117	4.39934e-116	1
ENSG00000187840	EIF4EBP1	2.58951	1.59009	0.999421	2.0798e-84	1.71373e-83	1
ENSG00000131100	ATP6V1E1	3.73024	2.73186	0.998379	4.99978e-119	6.86148e-118	1
ENSG00000126777	KTN1	6.65045	5.65218	0.998272	8.28207e-144	1.51487e-142	1
ENSG00000101940	WDR13	2.27365	1.27637	0.997286	1.77597e-121	2.51016e-120	1
ENSG00000198677	TTC37	3.67046	2.674	0.996462	2.65138e-118	3.6093e-117	1
ENSG00000115457	IGFBP2	1.46582	0.469438	0.99638	7.74981e-173	1.89983e-171	1
ENSG00000186111	PIP5K1C	1.5434	0.547354	0.996047	4.12671e-179	1.07404e-177	1
ENSG00000100201	DDX17	7.38846	6.3932	0.995266	7.63068e-239	3.16365e-237	1
ENSG00000106682	EIF4H	6.37409	5.37911	0.994986	6.61378e-109	7.88582e-108	1
ENSG00000106948	AKNA	3.50351	2.50995	0.993553	1.78571e-137	3.08029e-136	1
ENSG00000118707	TGIF2	3.02532	2.0325	0.992828	2.41373e-94	2.32631e-93	1
ENSG00000182220	ATP6AP2	2.94218	1.94936	0.992823	2.35379e-83	1.89072e-82	1
ENSG00000172086	KRCC1	2.75047	1.7577	0.992771	1.00367e-130	1.594e-129	1
ENSG00000141698	NT5C3B	2.25816	1.26589	0.992266	3.84707e-97	3.8819e-96	1
ENSG00000169499	PLEKHA2	5.51987	4.52783	0.992046	3.24785e-128	4.9775e-127	1
ENSG00000131375	CAPN7	3.00651	2.01506	0.991443	9.01372e-78	6.63176e-77	1
ENSG00000111144	LTA4H	5.31607	4.32509	0.990978	1.87133e-148	3.60125e-147	1
ENSG00000102760	RGCC	5.69384	4.70312	0.990714	1.61985e-30	4.00924e-30	1
ENSG00000196323	ZBTB44	3.2977	2.30734	0.990365	4.0195e-90	3.62e-89	1
ENSG00000189283	FHIT	2.38715	1.39703	0.990128	3.25831e-106	3.79312e-105	1
ENSG00000148429	USP6NL	3.53366	2.54377	0.989891	1.86304e-123	2.69776e-122	1
ENSG00000171862	PTEN	5.49362	4.50387	0.989755	7.51663e-91	6.85312e-90	1
ENSG00000106628	POLD2	5.66995	4.68025	0.989697	1.8961e-112	2.37838e-111	1
ENSG00000146278	PNRC1	6.09141	5.10193	0.989485	5.15461e-87	4.43281e-86	1
ENSG00000104731	KLHDC4	2.99511	2.00563	0.989484	1.37118e-133	2.25968e-132	1
ENSG00000165516	KLHDC2	2.88238	1.89325	0.989132	1.27686e-73	8.75136e-73	1
ENSG00000170325	PRDM10	2.36522	1.37628	0.98894	3.58558e-104	4.04267e-103	1
ENSG00000172575	RASGRP1	2.05221	1.06337	0.988838	2.98441e-136	5.08857e-135	1
ENSG00000107036	RIC1	3.79751	2.80908	0.988424	3.33994e-68	2.08808e-67	1
ENSG00000149179	C11orf49	2.44675	1.4586	0.988152	2.04516e-132	3.30583e-131	1
ENSG00000133740	E2F5	4.42399	3.43594	0.988058	2.95891e-80	2.26294e-79	1
ENSG00000069329	VPS35	5.15674	4.16906	0.987675	1.18858e-77	8.72312e-77	1
ENSG00000196502	SULT1A1	1.83362	0.846757	0.986862	8.10551e-170	1.94269e-168	1
ENSG00000137207	YIPF3	3.17898	2.1927	0.986287	1.00413e-103	1.12356e-102	1
ENSG00000084234	APLP2	6.50291	5.51749	0.985419	1.48825e-144	2.73912e-143	1
ENSG00000124587	PEX6	2.28445	1.29926	0.985185	2.82294e-111	3.4782e-110	1
ENSG00000203497	PDCD4-AS1	2.34593	1.36194	0.983987	4.72784e-119	6.49583e-118	1
ENSG00000166949	SMAD3	2.83458	1.85061	0.983967	1.9687e-130	3.11826e-129	1
ENSG00000112305	SMAP1	3.46451	2.48205	0.982458	7.02594e-84	5.7136e-83	1
ENSG00000247828	TMEM161B-AS1	2.35921	1.37772	0.981486	3.12105e-129	4.87164e-128	1
ENSG00000100600	LGMN	2.16253	1.1832	0.979325	6.35326e-96	6.29255e-95	1
ENSG00000104517	UBR5	5.15713	4.17888	0.978248	1.05347e-127	1.60825e-126	1
ENSG00000168214	RBPJ	3.61363	2.63686	0.976775	5.51621e-124	8.06677e-123	1
ENSG00000185658	BRWD1	4.60866	3.63373	0.974931	3.34215e-97	3.38379e-96	1
ENSG00000281649	EBLN3P	5.82721	4.8526	0.974604	1.44681e-161	3.19542e-160	1
ENSG00000162777	DENND2D	2.44405	1.46957	0.974477	7.31115e-82	5.7211e-81	1
ENSG00000182158	CREB3L2	1.82613	0.853171	0.97296	3.80127e-125	5.64269e-124	1
ENSG00000100815	TRIP11	3.3144	2.34225	0.972152	3.34485e-97	3.38379e-96	1
ENSG00000261455	LINC01003	1.91235	0.940429	0.971921	8.33994e-108	9.80544e-107	1
ENSG00000063245	EPN1	4.2363	3.26488	0.971424	1.40629e-46	5.54447e-46	1
ENSG00000167615	LENG8	3.86834	2.89772	0.970614	1.37233e-116	1.81788e-115	1
ENSG00000179588	ZFPM1	2.09802	1.12816	0.969856	1.30191e-120	1.82267e-119	1
ENSG00000134452	FBH1	2.19355	1.22401	0.969541	1.53386e-112	1.9281e-111	1
ENSG00000134717	BTF3L4	4.16594	3.19642	0.969522	3.32298e-117	4.44166e-116	1
ENSG00000181192	DHTKD1	3.14042	2.17095	0.969471	1.07967e-91	1.00215e-90	1
ENSG00000009790	TRAF3IP3	2.58493	1.61633	0.96859	2.29119e-105	2.62079e-104	1
ENSG00000204842	ATXN2	3.15055	2.18393	0.966619	1.69217e-95	1.669e-94	1
ENSG00000128908	INO80	3.40218	2.43572	0.966464	3.13093e-90	2.82405e-89	1
ENSG00000074657	ZNF532	1.85498	0.888856	0.966127	2.17163e-158	4.66544e-157	1
ENSG00000100596	SPTLC2	3.22045	2.25438	0.966067	3.11303e-81	2.4152e-80	1
ENSG00000197969	VPS13A	3.67082	2.70477	0.966047	1.35933e-117	1.82728e-116	1
ENSG00000184903	IMMP2L	2.70797	1.74308	0.964893	2.87761e-99	3.00901e-98	1
ENSG00000079691	CARMIL1	2.08025	1.11736	0.962893	8.83409e-129	1.36628e-127	1
ENSG00000055211	GINM1	3.29281	2.33131	0.961494	1.8732e-48	7.72016e-48	1
ENSG00000198521	ZNF43	2.32028	1.35989	0.960382	2.88074e-112	3.59818e-111	1
ENSG00000104973	MED25	3.96619	3.00612	0.960071	1.6962e-91	1.56336e-90	1
ENSG00000266964	FXYD1	1.50986	0.549837	0.960022	2.64239e-193	7.65257e-192	1
ENSG00000140262	TCF12	4.05961	3.09992	0.959687	1.24313e-91	1.15116e-90	1
ENSG00000066777	ARFGEF1	3.16834	2.20896	0.95938	1.41508e-96	1.417e-95	1
ENSG00000145495	2023-03-06	3.51329	2.55411	0.959184	2.89498e-99	3.0245e-98	1
ENSG00000137502	RAB30	4.54431	3.58602	0.958282	4.13699e-115	5.36583e-114	1
ENSG00000097033	SH3GLB1	3.99545	3.0392	0.95625	1.82684e-97	1.85926e-96	1
ENSG00000110427	KIAA1549L	1.40406	0.447954	0.956104	5.85061e-184	1.58921e-182	1
ENSG00000070367	EXOC5	2.78886	1.83355	0.955307	2.91037e-87	2.51381e-86	1
ENSG00000184007	PTP4A2	5.73034	4.77546	0.954873	1.24825e-91	1.15428e-90	1
ENSG00000156136	DCK	4.95521	4.00107	0.954132	2.90273e-66	1.73488e-65	1
ENSG00000147996	CBWD5	4.37713	3.42395	0.953174	3.56357e-88	3.13297e-87	1
ENSG00000112893	MAN2A1	2.82467	1.87207	0.952593	1.38878e-110	1.69173e-109	1
ENSG00000130299	GTPBP3	3.03915	2.08681	0.952332	6.83762e-110	8.25264e-109	1
ENSG00000150625	GPM6A	1.68744	0.73556	0.951879	1.36654e-134	2.28711e-133	1
ENSG00000127125	PPCS	3.03348	2.08297	0.95051	1.0771e-76	7.75564e-76	1
ENSG00000155876	RRAGA	3.14836	2.19804	0.950325	1.01223e-60	5.43415e-60	1
ENSG00000151612	ZNF827	2.56147	1.61199	0.949488	1.39305e-133	2.29251e-132	1
ENSG00000130748	TMEM160	4.87325	3.92418	0.949068	1.20653e-31	3.10258e-31	1
ENSG00000172915	NBEA	1.73952	0.791019	0.948503	2.23399e-135	3.76559e-134	1
ENSG00000145349	CAMK2D	4.48726	3.53934	0.947917	1.29608e-102	1.42592e-101	1
ENSG00000143013	LMO4	3.122	2.17546	0.946545	1.4719e-149	2.86996e-148	1
ENSG00000274070	CASTOR2	1.49061	0.544363	0.946244	5.56223e-155	1.16119e-153	1
ENSG00000141380	SS18	3.79792	2.85219	0.945726	1.46842e-83	1.18679e-82	1
ENSG00000173230	GOLGB1	4.09443	3.14917	0.945258	2.22548e-95	2.18953e-94	1
ENSG00000196839	ADA	2.70044	1.75566	0.944782	2.7217e-56	1.3439e-55	1
ENSG00000079819	EPB41L2	2.07603	1.13127	0.944758	4.80996e-121	6.76601e-120	1
ENSG00000126804	ZBTB1	3.18218	2.23762	0.944555	2.79691e-69	1.7787e-68	1
ENSG00000116209	TMEM59	4.56689	3.62241	0.944484	4.66846e-120	6.45932e-119	1
ENSG00000147905	ZCCHC7	5.81951	4.87505	0.944461	2.11815e-116	2.78708e-115	1
ENSG00000255733	IFNG-AS1	2.07508	1.13095	0.944129	5.37402e-100	5.69501e-99	1
ENSG00000065882	TBC1D1	6.91847	5.97458	0.943895	5.41225e-149	1.04838e-147	1
ENSG00000117461	PIK3R3	1.40035	0.457302	0.94305	6.28367e-180	1.64265e-178	1
ENSG00000204261	PSMB8-AS1	2.90206	1.96067	0.941398	1.2669e-105	1.46046e-104	1
ENSG00000085365	SCAMP1	2.88507	1.94378	0.941287	4.37343e-106	5.08127e-105	1
ENSG00000137101	CD72	5.00891	4.06807	0.940844	3.90195e-114	4.98437e-113	1
ENSG00000176715	ACSF3	5.33035	4.38986	0.940486	9.99932e-108	1.17331e-106	1
ENSG00000154127	UBASH3B	2.35513	1.41468	0.940449	3.8819e-105	4.43174e-104	1
ENSG00000124535	WRNIP1	3.58063	2.64061	0.940016	5.52123e-57	2.75735e-56	1
ENSG00000169740	ZNF32	1.69574	0.756511	0.939228	3.46944e-124	5.08621e-123	1
ENSG00000147050	KDM6A	2.58764	1.64853	0.93911	7.10285e-87	6.0861e-86	1
ENSG00000101096	NFATC2	3.54148	2.60338	0.938103	1.89452e-90	1.71275e-89	1
ENSG00000180233	ZNRF2	2.9159	1.97855	0.937359	7.24246e-93	6.85164e-92	1
ENSG00000215458	AATBC	1.02436	0.0887965	0.935565	0	0	1
ENSG00000174749	FAM241A	3.09065	2.15526	0.935384	1.73371e-40	5.85971e-40	1
ENSG00000170340	B3GNT2	2.01926	1.0846	0.934655	5.92272e-116	7.75004e-115	1
ENSG00000141027	NCOR1	5.60803	4.67383	0.934197	6.88274e-99	7.15902e-98	1
ENSG00000075407	ZNF37A	3.07132	2.13858	0.932742	2.04131e-94	1.9706e-93	1
ENSG00000163558	PRKCI	2.28573	1.35348	0.932253	3.46081e-101	3.72431e-100	1
ENSG00000173575	CHD2	5.68647	4.75469	0.931773	3.58473e-103	3.97347e-102	1
ENSG00000087448	KLHL42	2.21751	1.28585	0.931657	4.56793e-122	6.54238e-121	1
ENSG00000196776	CD47	4.24912	3.31784	0.931284	1.86828e-46	7.33652e-46	1
ENSG00000249915	PDCD6	5.25152	4.32032	0.931205	1.57427e-65	9.27299e-65	1
ENSG00000172687	ZNF738	2.70422	1.77464	0.929575	1.08709e-102	1.19936e-101	1
ENSG00000066827	ZFAT	2.13086	1.20164	0.929215	8.27016e-115	1.06915e-113	1
ENSG00000095015	MAP3K1	2.84846	1.92051	0.927948	8.87468e-111	1.08554e-109	1
ENSG00000127663	KDM4B	4.09275	3.16556	0.927193	7.85865e-114	1.00278e-112	1
ENSG00000103245	CIAO3	2.93803	2.01119	0.926837	8.53821e-112	1.05974e-110	1
ENSG00000106052	TAX1BP1	4.14236	3.21569	0.926669	1.37295e-71	9.08331e-71	1
ENSG00000188822	CNR2	2.54235	1.61603	0.92632	3.8987e-102	4.24582e-101	1
ENSG00000224376	AC017104.1	2.02409	1.09853	0.925561	8.10091e-113	1.02156e-111	1
ENSG00000155111	CDK19	2.00617	1.08134	0.924834	5.82412e-109	6.9513e-108	1
ENSG00000107104	KANK1	2.49273	1.56845	0.924281	4.17963e-67	2.53785e-66	1
ENSG00000137880	GCHFR	3.7136	2.78937	0.924231	3.20116e-50	1.37595e-49	1
ENSG00000120306	CYSTM1	1.60431	0.680754	0.923555	2.0569e-143	3.75066e-142	1
ENSG00000103510	KAT8	3.25122	2.32782	0.923401	1.20475e-68	7.57604e-68	1
ENSG00000220205	VAMP2	4.49945	3.57681	0.922647	6.44735e-51	2.81738e-50	1
ENSG00000243449	C4orf48	2.93923	2.01695	0.922274	2.20669e-111	2.72173e-110	1
ENSG00000137815	RTF1	4.69192	3.76984	0.922085	1.04208e-87	9.06721e-87	1
ENSG00000152219	ARL14EP	3.46992	2.54863	0.921297	9.14869e-93	8.64807e-92	1
ENSG00000139687	RB1	4.82935	3.90816	0.92119	6.11815e-87	5.25379e-86	1
ENSG00000144747	TMF1	3.22266	2.30158	0.921082	4.59074e-80	3.48837e-79	1
ENSG00000072803	FBXW11	2.77026	1.85051	0.91975	2.15607e-69	1.37412e-68	1
ENSG00000131067	GGT7	1.23814	0.318976	0.919169	4.10839e-221	1.47552e-219	1
ENSG00000115866	DARS	6.41749	5.49902	0.918472	1.10105e-150	2.17924e-149	1
ENSG00000213563	C8orf82	1.99102	1.07302	0.917998	6.88471e-106	7.96765e-105	1
ENSG00000221963	APOL6	2.17739	1.26056	0.916838	6.31718e-124	9.22668e-123	1
ENSG00000112851	ERBIN	3.30955	2.39348	0.916065	4.13136e-76	2.94251e-75	1
ENSG00000171791	BCL2	1.59284	0.678101	0.914743	3.68845e-109	4.42016e-108	1
ENSG00000072401	UBE2D1	2.23255	1.3182	0.914353	5.2865e-62	2.91894e-61	1
ENSG00000126070	AGO3	3.04148	2.12722	0.914263	3.66204e-88	3.21715e-87	1
ENSG00000164941	INTS8	2.74656	1.83238	0.914185	6.52022e-77	4.7121e-76	1
ENSG00000254505	CHMP4A	4.13041	3.21689	0.913518	4.69556e-94	4.50347e-93	1
ENSG00000131116	ZNF428	5.03965	4.12615	0.913504	5.68456e-112	7.0704e-111	1
ENSG00000104915	STX10	3.59723	2.6847	0.912524	3.10336e-84	2.54472e-83	1
ENSG00000009954	BAZ1B	5.24578	4.33378	0.911993	9.55157e-89	8.45403e-88	1
ENSG00000008282	SYPL1	6.15036	5.23854	0.911822	2.01505e-120	2.81108e-119	1
ENSG00000083642	PDS5B	3.73883	2.82713	0.911706	4.21759e-63	2.37536e-62	1
ENSG00000170035	UBE2E3	3.8319	2.92041	0.911489	2.49625e-52	1.13097e-51	1
ENSG00000173040	EVC2	1.15788	0.246528	0.91135	8.59805e-221	3.07862e-219	1
ENSG00000204713	TRIM27	4.14204	3.2321	0.909932	7.12563e-87	6.10119e-86	1
ENSG00000117602	RCAN3	2.32905	1.4195	0.909547	1.08548e-89	9.70202e-89	1
ENSG00000198146	ZNF770	3.33965	2.43017	0.909484	9.41567e-70	6.05307e-69	1
ENSG00000145337	PYURF	3.83693	2.9279	0.909038	4.88365e-34	1.35554e-33	1
ENSG00000139613	SMARCC2	4.49623	3.58873	0.907502	3.8427e-87	3.31426e-86	1
ENSG00000114796	KLHL24	3.44472	2.53743	0.907282	2.25702e-88	1.98873e-87	1
ENSG00000123146	ADGRE5	1.74809	0.841699	0.906389	8.39623e-104	9.40377e-103	1
ENSG00000171044	XKR6	3.39642	2.49049	0.905933	2.20428e-85	1.85247e-84	1
ENSG00000163513	TGFBR2	3.38978	2.48425	0.905534	9.25401e-80	6.99587e-79	1
ENSG00000070018	LRP6	1.11908	0.213672	0.905411	1.20103e-239	5.0324e-238	1
ENSG00000103202	NME4	3.306	2.40091	0.905084	3.11169e-29	7.34767e-29	1
ENSG00000260032	NORAD	3.30579	2.40128	0.904517	6.59924e-77	4.76338e-76	1
ENSG00000095059	DHPS	4.5017	3.59726	0.904449	2.24084e-101	2.42028e-100	1
ENSG00000158985	CDC42SE2	3.15557	2.25185	0.903727	1.12247e-69	7.20431e-69	1
ENSG00000124357	NAGK	2.04479	1.14108	0.903707	9.77613e-130	1.53203e-128	1
ENSG00000174197	MGA	3.14319	2.23963	0.903562	4.67633e-86	3.96381e-85	1
ENSG00000078618	NRDC	4.85027	3.94691	0.903361	4.59596e-97	4.62966e-96	1
ENSG00000114779	ABHD14B	3.50598	2.60263	0.903344	6.97935e-59	3.62975e-58	1
ENSG00000104824	HNRNPL	7.4507	6.54741	0.903289	7.63249e-91	6.94803e-90	1
ENSG00000229833	PET100	4.99617	4.09368	0.902494	2.99254e-118	4.06903e-117	1
ENSG00000224078	SNHG14	2.33131	1.42884	0.902463	4.80358e-136	8.15504e-135	1
ENSG00000148634	HERC4	3.24267	2.34028	0.902387	2.41845e-84	1.98862e-83	1
ENSG00000078674	PCM1	5.50555	4.60443	0.901123	2.14798e-126	3.24559e-125	1
ENSG00000148450	MSRB2	1.47524	0.575384	0.899852	7.52232e-130	1.18197e-128	1
ENSG00000006715	VPS41	2.04296	1.14379	0.899177	2.29814e-103	2.55214e-102	1
ENSG00000244754	N4BP2L2	4.26631	3.3678	0.898515	3.27379e-103	3.63222e-102	1
ENSG00000117713	ARID1A	4.59422	3.69837	0.895851	1.00678e-80	7.74485e-80	1
ENSG00000182866	LCK	5.83563	4.93999	0.895647	1.76074e-116	2.32457e-115	1
ENSG00000189180	ZNF33A	2.92246	2.02808	0.894385	7.44361e-91	6.79179e-90	1
ENSG00000141367	CLTC	4.86359	3.97061	0.892989	1.65364e-65	9.73564e-65	1
ENSG00000169756	LIMS1	3.45551	2.56334	0.892168	5.69263e-85	4.74694e-84	1
ENSG00000004059	ARF5	5.48731	4.59537	0.891938	4.15716e-17	6.10881e-17	1
ENSG00000100288	CHKB	2.73105	1.84005	0.890994	5.45391e-67	3.29297e-66	1
ENSG00000003756	RBM5	3.55357	2.66267	0.890901	7.56873e-91	6.8953e-90	1
ENSG00000076662	ICAM3	4.22758	3.33669	0.890893	6.7238e-69	4.25085e-68	1
ENSG00000121644	DESI2	4.1906	3.29972	0.890888	3.65722e-39	1.19177e-38	1
ENSG00000117000	RLF	3.19633	2.30587	0.890457	9.8059e-65	5.6853e-64	1
ENSG00000068796	KIF2A	5.2388	4.34985	0.888949	1.06255e-79	8.01729e-79	1
ENSG00000168894	RNF181	4.80657	3.91861	0.887952	2.34968e-133	3.8454e-132	1
ENSG00000162664	ZNF326	3.95079	3.06284	0.887949	1.47475e-92	1.38519e-91	1
ENSG00000096093	EFHC1	1.76544	0.877989	0.887448	6.89478e-137	1.18242e-135	1
ENSG00000249375	CASC11	1.793	0.905661	0.887344	4.13206e-151	8.23346e-150	1
ENSG00000143479	DYRK3	1.50113	0.614062	0.887072	5.11781e-131	8.14987e-130	1
ENSG00000101935	AMMECR1	1.89778	1.01162	0.886167	1.53737e-113	1.9575e-112	1
ENSG00000144674	GOLGA4	4.32337	3.43756	0.885813	3.39871e-93	3.23083e-92	1
ENSG00000086062	B4GALT1	3.12931	2.24369	0.885615	1.27102e-81	9.89353e-81	1
ENSG00000136247	ZDHHC4	2.98023	2.09541	0.884821	6.02397e-61	3.26061e-60	1
ENSG00000198162	MAN1A2	3.38902	2.5052	0.883824	1.25703e-87	1.09133e-86	1
ENSG00000213809	KLRK1	4.25551	3.37329	0.882225	6.13061e-77	4.43596e-76	1
ENSG00000183943	PRKX	2.51195	1.62993	0.882021	6.66388e-84	5.4229e-83	1
ENSG00000102710	SUPT20H	2.85222	1.97184	0.88038	1.62228e-97	1.65391e-96	1
ENSG00000102445	RUBCNL	6.8676	5.98745	0.880148	8.9561e-160	1.94532e-158	1
ENSG00000119820	YIPF4	3.16534	2.28576	0.879579	8.47805e-90	7.60643e-89	1
ENSG00000135679	MDM2	5.17257	4.29358	0.878984	6.51979e-82	5.10523e-81	1
ENSG00000268027	AC243960.1	3.05094	2.17233	0.878606	4.05898e-98	4.18142e-97	1
ENSG00000101558	VAPA	5.58971	4.71165	0.87806	4.91873e-72	3.27989e-71	1
ENSG00000049323	LTBP1	3.26894	2.39097	0.877962	2.25169e-79	1.69572e-78	1
ENSG00000146083	RNF44	2.72692	1.8502	0.876719	2.57633e-94	2.47898e-93	1
ENSG00000147202	DIAPH2	2.77326	1.8966	0.876659	1.91051e-97	1.94106e-96	1
ENSG00000104870	FCGRT	1.51934	0.643108	0.876227	4.68256e-140	8.22127e-139	1
ENSG00000058673	ZC3H11A	2.41055	1.53488	0.875675	1.1081e-77	8.14259e-77	1
ENSG00000105438	KDELR1	4.51184	3.63623	0.875608	1.8458e-88	1.62761e-87	1
ENSG00000182379	NXPH4	1.68572	0.810579	0.875145	4.72977e-72	3.15568e-71	1
ENSG00000187742	SECISBP2	4.40942	3.53619	0.873224	2.61465e-82	2.07069e-81	1
ENSG00000102893	PHKB	3.08887	2.2158	0.873077	6.75751e-87	5.7986e-86	1
ENSG00000185122	HSF1	4.44355	3.57072	0.87283	2.11228e-25	4.34745e-25	1
ENSG00000118513	MYB	2.22702	1.35465	0.872368	6.32381e-94	6.05038e-93	1
ENSG00000248098	BCKDHA	3.51783	2.64582	0.872018	7.76295e-108	9.13616e-107	1
ENSG00000143799	PARP1	8.61982	7.74974	0.870085	0	0	1
ENSG00000036257	CUL3	5.1442	4.27423	0.869968	2.83958e-81	2.2045e-80	1
ENSG00000258947	TUBB3	4.91206	4.04254	0.86952	1.11019e-14	1.50505e-14	1
ENSG00000048540	LMO3	0.916791	0.0484435	0.868348	0	0	1
ENSG00000197008	ZNF138	2.51394	1.64592	0.868015	5.16581e-95	5.04456e-94	1
ENSG00000159086	PAXBP1	3.94428	3.07701	0.867272	1.03309e-94	1.00304e-93	1
ENSG00000129083	COPB1	4.37583	3.50915	0.866684	1.09704e-61	6.02074e-61	1
ENSG00000164938	TP53INP1	1.78692	0.921567	0.865352	9.56263e-112	1.18565e-110	1
ENSG00000163516	ANKZF1	2.65985	1.79519	0.864664	1.10947e-83	8.99758e-83	1
ENSG00000213918	DNASE1	2.6213	1.75787	0.863426	9.09548e-85	7.53133e-84	1
ENSG00000169230	PRELID1	6.51936	5.65627	0.863091	2.90745e-17	4.29645e-17	1
ENSG00000070190	DAPP1	4.24705	3.38511	0.861939	1.54903e-115	2.02023e-114	1
ENSG00000107290	SETX	3.99438	3.13335	0.861024	8.92588e-68	5.54512e-67	1
ENSG00000171840	NINJ2	1.12835	0.267644	0.860704	2.12654e-199	6.4264e-198	1
ENSG00000173473	SMARCC1	7.14437	6.28395	0.860421	4.98282e-121	6.99251e-120	1
ENSG00000130640	TUBGCP2	3.6458	2.78584	0.859963	7.64858e-95	7.44445e-94	1
ENSG00000107854	TNKS2	3.70107	2.84129	0.859784	1.75217e-57	8.82508e-57	1
ENSG00000164323	CFAP97	3.95598	3.09625	0.859726	9.86067e-68	6.11942e-67	1
ENSG00000059588	TARBP1	1.92741	1.06811	0.859301	7.10503e-115	9.20538e-114	1
ENSG00000047849	MAP4	4.49136	3.63242	0.858936	2.60589e-79	1.95748e-78	1
ENSG00000197324	LRP10	3.16079	2.30192	0.858873	1.60512e-77	1.1751e-76	1
ENSG00000117335	CD46	4.71574	3.85697	0.85877	4.00278e-95	3.91855e-94	1
ENSG00000184588	PDE4B	3.82357	2.96548	0.858084	1.95367e-49	8.24742e-49	1
ENSG00000023287	RB1CC1	3.56055	2.70249	0.858067	7.26936e-71	4.75871e-70	1
ENSG00000280071	GATD3B	2.52672	1.66877	0.857954	3.06559e-39	1.00119e-38	1
ENSG00000197568	HHLA3	1.73265	0.875079	0.857575	2.04788e-105	2.34702e-104	1
ENSG00000143702	CEP170	3.19657	2.33904	0.857521	1.4062e-76	1.00823e-75	1
ENSG00000079739	PGM1	3.09244	2.23781	0.854632	6.58754e-71	4.31955e-70	1
ENSG00000167815	PRDX2	6.8534	5.99952	0.853887	1.25791e-42	4.48774e-42	1
ENSG00000011295	TTC19	3.66843	2.81507	0.853365	2.91963e-47	1.16706e-46	1
ENSG00000177548	RABEP2	2.73803	1.88737	0.850661	2.62926e-100	2.79634e-99	1
ENSG00000175387	SMAD2	3.61979	2.76924	0.850544	7.17994e-70	4.63343e-69	1
ENSG00000131507	NDFIP1	2.85607	2.00588	0.850197	6.28523e-44	2.31937e-43	1
ENSG00000185129	PURA	2.9515	2.10133	0.850171	2.19342e-78	1.62594e-77	1
ENSG00000110777	POU2AF1	6.55962	5.70973	0.849887	1.6845e-92	1.57843e-91	1
ENSG00000171135	JAGN1	3.34889	2.4993	0.849592	2.58851e-88	2.27742e-87	1
ENSG00000101752	MIB1	2.04692	1.19763	0.849289	1.09474e-102	1.20666e-101	1
ENSG00000134744	TUT4	4.82796	3.97923	0.848725	2.61866e-98	2.70473e-97	1
ENSG00000127483	HP1BP3	6.36893	5.52103	0.8479	1.29976e-63	7.37652e-63	1
ENSG00000156973	PDE6D	2.97886	2.13132	0.847539	5.40255e-84	4.4086e-83	1
ENSG00000204217	BMPR2	1.20915	0.361719	0.847436	3.18491e-151	6.38928e-150	1
ENSG00000119522	DENND1A	2.43739	1.59015	0.847234	1.23296e-84	1.0195e-83	1
ENSG00000114331	ACAP2	4.76132	3.91435	0.846971	3.77026e-62	2.09152e-61	1
ENSG00000120963	ZNF706	6.30686	5.46082	0.846047	4.86585e-90	4.37556e-89	1
ENSG00000162836	ACP6	2.08981	1.24404	0.845764	1.11837e-76	8.04302e-76	1
ENSG00000121410	A1BG	2.27799	1.4333	0.844691	2.72817e-99	2.85781e-98	1
ENSG00000090104	RGS1	2.63365	1.78966	0.843985	5.86804e-42	2.06175e-41	1
ENSG00000165272	AQP3	1.77532	0.931545	0.843775	6.70608e-65	3.90918e-64	1
ENSG00000138439	FAM117B	2.26585	1.4228	0.843051	1.06014e-100	1.13363e-99	1
ENSG00000114631	PODXL2	1.65236	0.809513	0.842847	2.91885e-107	3.41477e-106	1
ENSG00000008294	SPAG9	3.68464	2.84221	0.842425	4.9231e-49	2.05771e-48	1
ENSG00000073169	SELENOO	2.69231	1.84992	0.842393	2.1333e-77	1.55695e-76	1
ENSG00000138674	SEC31A	4.50432	3.66224	0.842079	6.5821e-58	3.34512e-57	1
ENSG00000170684	ZNF296	2.30602	1.46416	0.841864	2.26254e-57	1.13666e-56	1
ENSG00000134330	IAH1	3.55932	2.71772	0.841596	2.78595e-32	7.31204e-32	1
ENSG00000135457	TFCP2	2.09433	1.25306	0.841268	3.99337e-105	4.55461e-104	1
ENSG00000047346	FAM214A	3.51379	2.67268	0.841118	8.04091e-84	6.53448e-83	1
ENSG00000102316	MAGED2	2.2755	1.43472	0.840781	5.78745e-64	3.3116e-63	1
ENSG00000071994	PDCD2	4.74961	3.90885	0.840762	9.28508e-31	2.31559e-30	1
ENSG00000171132	PRKCE	2.29287	1.45234	0.840527	9.08357e-88	7.92114e-87	1
ENSG00000169021	UQCRFS1	6.10467	5.26456	0.840106	2.19222e-16	3.14895e-16	1
ENSG00000169223	LMAN2	4.6503	3.81028	0.840022	1.41157e-72	9.5146e-72	1
ENSG00000177200	CHD9	4.73271	3.89285	0.839864	8.17366e-85	6.77754e-84	1
ENSG00000205302	SNX2	4.85881	4.02089	0.83792	1.56759e-56	7.78916e-56	1
ENSG00000145416	2023-03-01	1.61632	0.778417	0.837905	2.213e-121	3.12412e-120	1
ENSG00000142875	PRKACB	3.28787	2.45022	0.837656	6.25901e-73	4.24793e-72	1
ENSG00000005483	KMT2E	6.28798	5.45056	0.837419	2.11001e-128	3.24212e-127	1
ENSG00000171940	ZNF217	2.369	1.53161	0.837384	4.64378e-83	3.71754e-82	1
ENSG00000171291	ZNF439	2.06411	1.22695	0.837166	4.24517e-92	3.96216e-91	1
ENSG00000127616	SMARCA4	7.86399	7.02742	0.836574	1.62261e-164	3.70131e-163	1
ENSG00000174428	GTF2IRD2B	2.23696	1.40043	0.836531	1.51729e-63	8.60694e-63	1
ENSG00000166619	BLCAP	2.70886	1.87314	0.835724	4.07507e-78	3.00756e-77	1
ENSG00000002586	CD99	3.7941	2.95878	0.835324	3.46619e-17	5.10552e-17	1
ENSG00000112992	NNT	3.129	2.29509	0.833918	2.32537e-56	1.15061e-55	1
ENSG00000131437	KIF3A	2.30675	1.47291	0.833842	3.80998e-74	2.63267e-73	1
ENSG00000102575	ACP5	2.2952	1.46161	0.833589	2.6068e-65	1.52863e-64	1
ENSG00000169926	KLF13	3.50231	2.66887	0.833443	1.17378e-66	7.06178e-66	1
ENSG00000183337	BCOR	3.21852	2.38517	0.833352	2.08097e-67	1.27403e-66	1
ENSG00000112715	VEGFA	1.37223	0.539028	0.833207	7.41583e-124	1.0818e-122	1
ENSG00000103319	EEF2K	1.76284	0.930002	0.832839	6.62652e-122	9.44499e-121	1
ENSG00000153944	MSI2	5.21592	4.38344	0.832483	1.29808e-94	1.25825e-93	1
ENSG00000153113	CAST	4.37239	3.54026	0.832128	1.31169e-57	6.6263e-57	1
ENSG00000136840	ST6GALNAC4	4.0016	3.1696	0.832003	1.96009e-56	9.73126e-56	1
ENSG00000162585	FAAP20	3.94942	3.11764	0.831782	3.06872e-44	1.14421e-43	1
ENSG00000147548	NSD3	5.31491	4.48327	0.83164	9.58487e-50	4.06952e-49	1
ENSG00000088448	ANKRD10	3.50931	2.67918	0.830128	2.54031e-74	1.76152e-73	1
ENSG00000204138	PHACTR4	2.8896	2.05984	0.829767	1.41889e-82	1.13052e-81	1
ENSG00000011523	CEP68	1.91455	1.08526	0.829285	2.0207e-96	2.01491e-95	1
ENSG00000164615	CAMLG	4.77864	3.9495	0.829138	1.61066e-100	1.7192e-99	1
ENSG00000198382	UVRAG	5.4229	4.59392	0.828983	1.40984e-85	1.18736e-84	1
ENSG00000076108	BAZ2A	3.68832	2.85941	0.828911	1.55635e-72	1.04785e-71	1
ENSG00000165288	BRWD3	1.91379	1.08541	0.828377	1.15977e-90	1.05414e-89	1
ENSG00000189369	GSPT2	1.9199	1.09334	0.826564	6.86953e-81	5.29833e-80	1
ENSG00000067369	TP53BP1	3.17561	2.34956	0.82605	1.2054e-86	1.03136e-85	1
ENSG00000175215	CTDSP2	2.5142	1.68845	0.825747	1.5252e-73	1.04353e-72	1
ENSG00000183255	PTTG1IP	2.29144	1.46572	0.825716	3.88217e-69	2.46622e-68	1
ENSG00000185963	BICD2	4.42833	3.60282	0.825513	5.06824e-54	2.37738e-53	1
ENSG00000111666	CHPT1	2.0638	1.23865	0.82515	1.63886e-67	1.00649e-66	1
ENSG00000164039	BDH2	1.8438	1.01896	0.824842	5.47302e-112	6.81445e-111	1
ENSG00000072736	NFATC3	3.48103	2.65633	0.824699	6.05343e-68	3.76856e-67	1
ENSG00000108091	CCDC6	3.72622	2.90191	0.824308	7.97127e-30	1.92261e-29	1
ENSG00000185420	SMYD3	3.1556	2.33139	0.824214	5.85721e-74	4.0355e-73	1
ENSG00000142634	EFHD2	3.83746	3.01426	0.823202	5.04239e-42	1.77535e-41	1
ENSG00000130305	NSUN5	3.57123	2.7484	0.822831	1.52886e-59	8.02534e-59	1
ENSG00000140416	TPM1	1.0763	0.25402	0.822285	5.47017e-181	1.45248e-179	1
ENSG00000187257	RSBN1L	4.04048	3.21927	0.821209	2.36108e-79	1.77584e-78	1
ENSG00000031698	SARS	4.14112	3.31996	0.821159	4.69282e-58	2.39526e-57	1
ENSG00000109381	ELF2	3.25304	2.43218	0.82086	1.47042e-74	1.02384e-73	1
ENSG00000106086	PLEKHA8	1.68513	0.864996	0.82013	1.90474e-95	1.8771e-94	1
ENSG00000196684	HSH2D	5.01284	4.19276	0.820082	3.78699e-95	3.71653e-94	1
ENSG00000124486	USP9X	3.13664	2.3166	0.820045	3.57764e-83	2.87184e-82	1
ENSG00000136141	LRCH1	2.96518	2.14554	0.819639	5.97522e-41	2.03938e-40	1
ENSG00000120742	SERP1	6.94895	6.12971	0.819236	5.22343e-86	4.42121e-85	1
ENSG00000170142	UBE2E1	4.60669	3.78783	0.818866	1.45653e-67	8.97775e-67	1
ENSG00000147601	TERF1	3.17779	2.35905	0.818742	6.88409e-92	6.39484e-91	1
ENSG00000049656	CLPTM1L	3.69854	2.88163	0.816911	2.58774e-49	1.08853e-48	1
ENSG00000138468	SENP7	1.61655	0.799743	0.816803	3.67505e-104	4.13566e-103	1
ENSG00000131503	ANKHD1	4.90307	4.08666	0.816408	5.42093e-73	3.68125e-72	1
ENSG00000068305	MEF2A	2.97419	2.15835	0.815838	5.26768e-81	4.07616e-80	1
ENSG00000137265	IRF4	3.04481	2.229	0.81581	1.16649e-34	3.30058e-34	1
ENSG00000197930	ERO1A	2.5127	1.69694	0.815759	9.23899e-65	5.36452e-64	1
ENSG00000213160	KLHL23	1.94433	1.12918	0.815149	5.35423e-96	5.31198e-95	1
ENSG00000100991	TRPC4AP	2.69743	1.88242	0.815003	5.60777e-62	3.09488e-61	1
ENSG00000090975	PITPNM2	1.62516	0.810432	0.814728	1.5944e-129	2.49528e-128	1
ENSG00000110721	CHKA	2.135	1.32061	0.814392	3.88696e-86	3.29708e-85	1
ENSG00000136147	PHF11	2.96889	2.15481	0.814079	5.35316e-64	3.06458e-63	1
ENSG00000104388	RAB2A	4.64215	3.82842	0.813732	4.8213e-50	2.06407e-49	1
ENSG00000072210	ALDH3A2	2.01413	1.20041	0.813714	5.30814e-78	3.91272e-77	1
ENSG00000073584	SMARCE1	5.97111	5.15747	0.813636	1.19958e-90	1.08865e-89	1
ENSG00000168297	PXK	5.1402	4.32669	0.813519	7.81788e-74	5.3707e-73	1
ENSG00000173200	PARP15	1.73681	0.923383	0.813431	5.11308e-134	8.49735e-133	1
ENSG00000101745	ANKRD12	5.28225	4.46887	0.813386	1.07878e-72	7.29228e-72	1
ENSG00000142599	RERE	4.6638	3.85169	0.812108	5.41838e-91	4.95923e-90	1
ENSG00000090905	TNRC6A	3.36291	2.55117	0.81174	1.46804e-76	1.05193e-75	1
ENSG00000174165	ZDHHC24	2.13965	1.32823	0.811417	4.57924e-85	3.82661e-84	1
ENSG00000134508	CABLES1	1.02247	0.211599	0.810873	2.15548e-210	7.13421e-209	1
ENSG00000112701	SENP6	4.44782	3.63699	0.810828	4.04465e-74	2.79319e-73	1
ENSG00000134046	MBD2	5.97594	5.16529	0.810648	1.53772e-44	5.77733e-44	1
ENSG00000243156	MICAL3	4.16558	3.35547	0.810118	1.37344e-92	1.29105e-91	1
ENSG00000147457	CHMP7	4.2899	3.48041	0.809489	8.26792e-83	6.60092e-82	1
ENSG00000100441	KHNYN	1.83986	1.03043	0.809432	1.93816e-94	1.87562e-93	1
ENSG00000142867	BCL10	2.58277	1.77348	0.809291	4.87818e-64	2.79537e-63	1
ENSG00000117448	AKR1A1	5.30984	4.50056	0.809277	2.96482e-104	3.34597e-103	1
ENSG00000237440	ZNF737	2.0288	1.22007	0.808733	5.32626e-91	4.87869e-90	1
ENSG00000146414	SHPRH	3.21741	2.40868	0.808727	7.5355e-85	6.25716e-84	1
ENSG00000089351	GRAMD1A	3.67858	2.87067	0.80791	9.3032e-44	3.42131e-43	1
ENSG00000168528	SERINC2	2.31769	1.51001	0.807681	8.15495e-45	3.08744e-44	1
ENSG00000198060	2023-03-05	2.49113	1.68377	0.807366	6.25143e-55	2.99541e-54	1
ENSG00000138443	ABI2	1.8292	1.02229	0.806909	9.65735e-95	9.38415e-94	1
ENSG00000156170	NDUFAF6	3.71988	2.91313	0.806751	6.7108e-65	3.91e-64	1
ENSG00000269293	ZSCAN16-AS1	2.83053	2.02415	0.806375	3.88156e-80	2.96091e-79	1
ENSG00000170525	PFKFB3	2.27852	1.47267	0.805848	7.91132e-90	7.10876e-89	1
ENSG00000067057	PFKP	4.26303	3.45772	0.805317	9.0616e-64	5.16258e-63	1
ENSG00000132294	EFR3A	2.24251	1.43756	0.804952	9.32389e-75	6.5113e-74	1
ENSG00000149743	TRPT1	3.29202	2.48731	0.804714	1.79931e-77	1.31482e-76	1
ENSG00000105926	MPP6	3.19	2.38584	0.804164	5.41828e-48	2.20463e-47	1
ENSG00000008277	ADAM22	1.1843	0.38029	0.804009	2.67013e-147	5.09698e-146	1
ENSG00000173226	IQCB1	3.72908	2.92547	0.803606	1.21121e-63	6.8806e-63	1
ENSG00000143774	GUK1	6.09146	5.28804	0.803421	3.47823e-23	6.5611e-23	1
ENSG00000196465	MYL6B	3.65173	2.84873	0.803002	8.44539e-54	3.94898e-53	1
ENSG00000163104	SMARCAD1	2.82153	2.01882	0.802711	1.03069e-79	7.78683e-79	1
ENSG00000113391	FAM172A	2.26092	1.45828	0.80264	1.17117e-89	1.046e-88	1
ENSG00000162105	SHANK2	0.886305	0.0843772	0.801928	4.45003e-278	2.48026e-276	1
ENSG00000070081	NUCB2	2.77506	1.97317	0.801894	2.36446e-34	6.62362e-34	1
ENSG00000198858	R3HDM4	3.15097	2.34942	0.80155	1.31796e-43	4.82434e-43	1
ENSG00000077254	USP33	2.97843	2.17698	0.801452	6.55135e-69	4.14405e-68	1
ENSG00000149547	EI24	3.73341	2.9321	0.801307	2.45437e-29	5.81646e-29	1
ENSG00000164244	PRRC1	2.54548	1.74467	0.800808	1.29709e-69	8.31602e-69	1
ENSG00000269821	KCNQ1OT1	1.91016	1.10958	0.800583	2.02245e-120	2.81808e-119	1
ENSG00000082068	WDR70	2.50131	1.70087	0.800447	3.77514e-84	3.08913e-83	1
ENSG00000140299	BNIP2	4.50196	3.70164	0.800321	7.60054e-42	2.66019e-41	1
ENSG00000064607	SUGP2	4.02658	3.22655	0.800032	8.94937e-94	8.55548e-93	1
ENSG00000171634	BPTF	7.34107	6.54159	0.799474	7.38845e-141	1.30691e-139	1
ENSG00000137714	FDX1	3.78035	2.98088	0.79947	1.89919e-21	3.32014e-21	1
ENSG00000102007	PLP2	3.82139	3.02217	0.799216	4.88898e-55	2.34639e-54	1
ENSG00000148200	NR6A1	1.32044	0.521768	0.79867	1.3061e-123	1.89593e-122	1
ENSG00000151092	NGLY1	4.69146	3.89355	0.797908	1.2991e-51	5.78598e-51	1
ENSG00000078043	PIAS2	2.50451	1.70776	0.796754	7.92633e-77	5.7178e-76	1
ENSG00000116299	KIAA1324	0.959268	0.162663	0.796605	1.30936e-208	4.28569e-207	1
ENSG00000116871	MAP7D1	2.91054	2.11463	0.795908	1.04541e-37	3.25838e-37	1
ENSG00000114423	CBLB	3.77818	2.98239	0.79579	2.93657e-89	2.61087e-88	1
ENSG00000186591	UBE2H	3.52647	2.73071	0.795756	9.472e-37	2.86463e-36	1
ENSG00000083807	SLC27A5	2.17369	1.37822	0.795475	4.32543e-63	2.43378e-62	1
ENSG00000054282	SDCCAG8	2.29457	1.49954	0.795032	5.41035e-79	4.04101e-78	1
ENSG00000122482	ZNF644	4.09496	3.3002	0.794756	4.6276e-65	2.70424e-64	1
ENSG00000169826	CSGALNACT2	1.98106	1.18646	0.794599	7.16093e-70	4.62369e-69	1
ENSG00000085719	CPNE3	3.33255	2.53831	0.794241	3.96052e-58	2.02499e-57	1
ENSG00000143190	POU2F1	3.05911	2.26513	0.793981	1.72278e-69	1.10153e-68	1
ENSG00000138834	MAPK8IP3	2.22417	1.43055	0.793621	3.34397e-93	3.18135e-92	1
ENSG00000100568	VTI1B	3.41682	2.6235	0.793329	1.69683e-40	5.73833e-40	1
ENSG00000011243	AKAP8L	3.49304	2.69994	0.793101	2.36774e-62	1.31719e-61	1
ENSG00000154319	FAM167A	2.93309	2.14026	0.792833	3.41347e-80	2.6089e-79	1
ENSG00000112419	PHACTR2	1.25433	0.462048	0.792278	1.60298e-146	3.03054e-145	1
ENSG00000143603	KCNN3	1.68139	0.889313	0.792082	2.46745e-84	2.02749e-83	1
ENSG00000178974	FBXO34	1.79911	1.0071	0.792008	1.57931e-67	9.70415e-67	1
ENSG00000108039	XPNPEP1	4.19536	3.40355	0.791809	9.94908e-67	5.99482e-66	1
ENSG00000163346	PBXIP1	2.00202	1.21035	0.791673	9.92637e-94	9.48181e-93	1
ENSG00000104447	TRPS1	1.39417	0.602811	0.791359	2.04573e-122	2.94067e-121	1
ENSG00000128274	A4GALT	2.3363	1.54577	0.790527	8.65911e-36	2.54201e-35	1
ENSG00000196367	TRRAP	3.08074	2.2907	0.790037	1.67172e-77	1.2231e-76	1
ENSG00000076928	ARHGEF1	4.8905	4.10046	0.790035	1.50774e-52	6.85472e-52	1
ENSG00000166783	MARF1	2.54787	1.75794	0.789936	1.05039e-73	7.20339e-73	1
ENSG00000118564	FBXL5	3.34963	2.56056	0.789075	3.1732e-58	1.62596e-57	1
ENSG00000102309	PIN4	4.16069	3.37295	0.787736	3.8755e-86	3.28972e-85	1
ENSG00000198961	PJA2	3.24502	2.45748	0.787541	1.17375e-69	7.52931e-69	1
ENSG00000129534	MIS18BP1	6.11866	5.33139	0.787272	9.55381e-69	6.02068e-68	1
ENSG00000261158	AC109597.2	1.04994	0.262783	0.787158	9.0673e-171	2.19099e-169	1
ENSG00000146425	DYNLT1	2.26071	1.47394	0.786766	6.36363e-95	6.20401e-94	1
ENSG00000105483	CARD8	2.28562	1.49895	0.786668	6.82912e-92	6.34877e-91	1
ENSG00000101189	MRGBP	2.93115	2.14483	0.786324	4.97306e-29	1.16799e-28	1
ENSG00000179057	IGSF22	1.07358	0.287296	0.786282	2.8499e-169	6.81668e-168	1
ENSG00000031003	FAM13B	3.4707	2.68447	0.786233	1.08814e-62	6.09071e-62	1
ENSG00000177106	EPS8L2	1.65658	0.87129	0.785288	1.63579e-88	1.4435e-87	1
ENSG00000081791	DELE1	3.11139	2.32639	0.785005	7.13864e-62	3.93057e-61	1
ENSG00000100883	SRP54	3.75298	2.96803	0.784957	2.37333e-59	1.24117e-58	1
ENSG00000147180	ZNF711	1.45491	0.670319	0.78459	6.44695e-106	7.47568e-105	1
ENSG00000071794	HLTF	3.60864	2.82407	0.784577	5.0665e-62	2.80271e-61	1
ENSG00000182022	CHST15	1.46471	0.680398	0.784313	2.99092e-117	4.00688e-116	1
ENSG00000266338	NBPF15	2.08409	1.30023	0.783865	1.39881e-90	1.26849e-89	1
ENSG00000163939	PBRM1	4.65639	3.87269	0.783698	4.9976e-41	1.70916e-40	1
ENSG00000185432	METTL7A	1.98923	1.20576	0.783464	6.3276e-82	4.95802e-81	1
ENSG00000164040	PGRMC2	2.47477	1.69199	0.782781	7.28987e-57	3.63755e-56	1
ENSG00000125968	ID1	0.912539	0.130029	0.78251	1.38905e-190	3.94543e-189	1
ENSG00000145979	TBC1D7	3.00452	2.22373	0.780789	4.69021e-79	3.50756e-78	1
ENSG00000115760	BIRC6	4.5454	3.76483	0.780566	3.94321e-57	1.97595e-56	1
ENSG00000174373	RALGAPA1	2.60784	1.8274	0.780445	1.75937e-75	1.24038e-74	1
ENSG00000183648	NDUFB1	5.3036	4.52386	0.779736	1.22117e-155	2.56751e-154	1
ENSG00000138756	BMP2K	1.99669	1.21713	0.779565	9.92684e-84	8.05601e-83	1
ENSG00000177731	FLII	3.0471	2.26773	0.779368	2.5018e-58	1.28415e-57	1
ENSG00000174021	GNG5	6.70693	5.92771	0.779218	2.90733e-132	4.68662e-131	1
ENSG00000123106	CCDC91	3.01781	2.23914	0.778664	2.43171e-63	1.37611e-62	1
ENSG00000144560	VGLL4	3.73567	2.95703	0.778639	4.14118e-47	1.64866e-46	1
ENSG00000099326	MZF1	2.12881	1.35055	0.778262	8.30557e-82	6.49495e-81	1
ENSG00000261218	AC099524.1	1.47673	0.698943	0.777786	2.06053e-118	2.80821e-117	1
ENSG00000182557	SPNS3	1.12382	0.34664	0.777178	8.64831e-151	1.71457e-149	1
ENSG00000162520	SYNC	4.44642	3.66925	0.777168	3.07918e-30	7.54689e-30	1
ENSG00000010810	FYN	1.89074	1.11416	0.776581	5.58505e-65	3.26052e-64	1
ENSG00000168491	CCDC110	1.18342	0.406978	0.77644	1.61825e-116	2.13884e-115	1
ENSG00000116198	CEP104	2.59047	1.81515	0.775317	1.18015e-54	5.62967e-54	1
ENSG00000120948	TARDBP	4.64269	3.86738	0.775309	3.70944e-54	1.74416e-53	1
ENSG00000177885	GRB2	6.81029	6.03499	0.775308	7.1214e-52	3.19099e-51	1
ENSG00000086758	HUWE1	4.92541	4.15059	0.774817	5.81664e-76	4.13285e-75	1
ENSG00000167635	ZNF146	2.96611	2.19231	0.773794	3.4327e-67	2.09184e-66	1
ENSG00000047932	GOPC	3.40598	2.63253	0.773455	1.09262e-67	6.77e-67	1
ENSG00000151748	SAV1	1.73565	0.962643	0.773009	3.46617e-71	2.28296e-70	1
ENSG00000077147	TM9SF3	3.4907	2.71779	0.772915	1.69371e-46	6.65987e-46	1
ENSG00000197555	SIPA1L1	2.0884	1.31554	0.772853	4.83179e-88	4.22907e-87	1
ENSG00000175602	CCDC85B	5.67879	4.90619	0.772601	6.32418e-18	9.57786e-18	1
ENSG00000196092	PAX5	4.52934	3.75736	0.771981	1.57184e-54	7.47096e-54	1
ENSG00000120071	KANSL1	4.22018	3.44835	0.771832	3.59423e-76	2.56458e-75	1
ENSG00000231789	PIK3CD-AS2	2.10336	1.33195	0.771412	5.00991e-55	2.40346e-54	1
ENSG00000106603	COA1	3.64336	2.8723	0.771062	5.5512e-84	4.52366e-83	1
ENSG00000162521	RBBP4	7.48516	6.71419	0.770966	4.58822e-136	7.80064e-135	1
ENSG00000253719	ATXN7L3B	3.90132	3.13065	0.770673	1.04774e-47	4.23539e-47	1
ENSG00000126870	WDR60	2.05431	1.28396	0.770355	1.07934e-92	1.01702e-91	1
ENSG00000023572	GLRX2	2.2575	1.48734	0.770158	1.50311e-46	5.92221e-46	1
ENSG00000083444	PLOD1	1.54296	0.772934	0.770027	4.44631e-93	4.22328e-92	1
ENSG00000121895	TMEM156	3.03409	2.2644	0.769686	9.53914e-68	5.92299e-67	1
ENSG00000112304	ACOT13	2.65973	1.89054	0.769192	5.40644e-84	4.40873e-83	1
ENSG00000117394	SLC2A1	2.49156	1.72246	0.769099	8.23574e-70	5.30897e-69	1
ENSG00000198492	YTHDF2	4.39465	3.62594	0.768704	2.85221e-49	1.19722e-48	1
ENSG00000153006	SREK1IP1	3.06989	2.30138	0.768504	2.21715e-58	1.13854e-57	1
ENSG00000102910	LONP2	3.37186	2.60339	0.76847	1.56232e-69	9.99478e-69	1
ENSG00000240857	RDH14	2.58074	1.81231	0.768432	3.46755e-49	1.45396e-48	1
ENSG00000106460	TMEM106B	1.72556	0.957781	0.767783	1.94941e-66	1.16866e-65	1
ENSG00000131558	EXOC4	3.38079	2.61325	0.767539	4.51441e-68	2.81787e-67	1
ENSG00000117616	RSRP1	5.51495	4.74784	0.767107	8.07348e-73	5.46997e-72	1
ENSG00000109586	GALNT7	1.99521	1.22826	0.766945	6.4554e-75	4.52952e-74	1
ENSG00000119684	MLH3	1.76871	1.00187	0.766836	4.05841e-95	3.96972e-94	1
ENSG00000165494	PCF11	3.30843	2.54211	0.76632	4.42258e-52	1.99455e-51	1
ENSG00000157916	RER1	3.86506	3.09988	0.765173	3.93305e-22	7.08321e-22	1
ENSG00000129667	RHBDF2	2.97823	2.21308	0.765156	1.19597e-83	9.67918e-83	1
ENSG00000124831	LRRFIP1	6.3133	5.54836	0.76494	1.66561e-55	8.0593e-55	1
ENSG00000128731	HERC2	3.90253	3.13779	0.764745	2.17482e-78	1.61317e-77	1
ENSG00000144645	OSBPL10	3.12449	2.36075	0.763747	7.0059e-74	4.81849e-73	1
ENSG00000100722	ZC3H14	2.88437	2.12069	0.763685	1.99655e-58	1.0266e-57	1
ENSG00000106609	TMEM248	3.06683	2.30334	0.763492	8.80502e-50	3.74379e-49	1
ENSG00000154262	ABCA6	1.33361	0.570578	0.763028	8.68474e-88	7.57895e-87	1
ENSG00000037474	NSUN2	3.98636	3.22342	0.762948	3.18051e-43	1.15385e-42	1
ENSG00000179271	GADD45GIP1	6.28268	5.51976	0.76292	6.51427e-18	9.85817e-18	1
ENSG00000169093	ASMTL	2.51471	1.75218	0.762525	1.02826e-51	4.59354e-51	1
ENSG00000118496	FBXO30	1.39978	0.63735	0.76243	1.22811e-112	1.5454e-111	1
ENSG00000028203	VEZT	3.26298	2.50058	0.762397	3.01121e-49	1.26351e-48	1
ENSG00000243646	IL10RB	1.7722	1.01057	0.761636	1.51417e-86	1.29367e-85	1
ENSG00000196418	ZNF124	1.87166	1.11032	0.761347	2.37277e-91	2.18354e-90	1
ENSG00000101997	CCDC22	2.18867	1.42768	0.760992	4.96685e-68	3.09701e-67	1
ENSG00000121104	FAM117A	1.97389	1.21291	0.760979	1.95191e-46	7.65982e-46	1
ENSG00000101017	CD40	3.74515	2.98437	0.760779	5.29231e-31	1.3342e-30	1
ENSG00000112983	BRD8	2.5926	1.83194	0.760657	9.01121e-53	4.11265e-52	1
ENSG00000165752	STK32C	1.82359	1.06314	0.760451	1.62417e-85	1.3669e-84	1
ENSG00000145247	OCIAD2	4.78452	4.02418	0.760335	2.26404e-64	1.30561e-63	1
ENSG00000111850	SMIM8	2.09362	1.33338	0.76024	1.62668e-97	1.65697e-96	1
ENSG00000125970	RALY	6.05531	5.29512	0.760191	2.78942e-17	4.12513e-17	1
ENSG00000173064	HECTD4	2.50451	1.7446	0.759911	6.0774e-84	4.94904e-83	1
ENSG00000124222	STX16	2.9389	2.17904	0.759863	6.68164e-66	3.96138e-65	1
ENSG00000177879	AP3S1	4.74707	3.98728	0.759795	2.84412e-41	9.7806e-41	1
ENSG00000197006	METTL9	4.04276	3.28335	0.759408	6.15323e-22	1.09995e-21	1
ENSG00000140563	MCTP2	3.10681	2.34767	0.759143	2.36446e-87	2.04527e-86	1
ENSG00000204514	ZNF814	2.15851	1.39941	0.7591	5.90986e-69	3.74429e-68	1
ENSG00000003402	CFLAR	2.12826	1.36934	0.758913	5.53215e-41	1.88925e-40	1
ENSG00000186314	PRELID2	0.865825	0.107485	0.75834	3.3883e-216	1.17754e-214	1
ENSG00000123739	PLA2G12A	2.32522	1.56689	0.758335	5.37318e-70	3.47317e-69	1
ENSG00000172081	MOB3A	3.15961	2.40161	0.758	1.44163e-69	9.2327e-69	1
ENSG00000162804	SNED1	1.36589	0.608068	0.757827	3.89857e-147	7.42992e-146	1
ENSG00000175105	ZNF654	1.87422	1.1167	0.757515	7.84957e-76	5.57395e-75	1
ENSG00000119285	HEATR1	3.88083	3.1242	0.756633	3.74671e-76	2.67176e-75	1
ENSG00000100983	GSS	3.06608	2.30965	0.756424	2.19987e-58	1.13016e-57	1
ENSG00000153815	CMIP	1.82527	1.06901	0.756262	6.8301e-87	5.85664e-86	1
ENSG00000166432	ZMAT1	0.834352	0.0784367	0.755915	1.07397e-263	5.35443e-262	1
ENSG00000168010	ATG16L2	2.43705	1.68148	0.755562	1.30802e-82	1.04289e-81	1
ENSG00000132824	SERINC3	2.85008	2.09479	0.755295	3.24605e-63	1.83255e-62	1
ENSG00000171148	TADA3	3.81135	3.05629	0.755061	2.13965e-86	1.82147e-85	1
ENSG00000111786	SRSF9	6.79959	6.04574	0.753845	1.75602e-13	2.29298e-13	1
ENSG00000178467	P4HTM	1.74525	0.992145	0.753106	1.3504e-88	1.19344e-87	1
ENSG00000152942	RAD17	3.34698	2.59427	0.752714	1.33746e-49	5.66228e-49	1
ENSG00000101888	NXT2	1.44613	0.693946	0.75218	5.90316e-96	5.85165e-95	1
ENSG00000175073	VCPIP1	2.11454	1.36244	0.752094	7.24957e-65	4.22183e-64	1
ENSG00000198039	ZNF273	1.93612	1.18424	0.751879	3.70884e-72	2.48012e-71	1
ENSG00000047365	ARAP2	1.59364	0.842239	0.751397	7.41932e-65	4.31855e-64	1
ENSG00000035928	RFC1	5.78687	5.03563	0.751242	3.5918e-78	2.6542e-77	1
ENSG00000084093	REST	3.95958	3.20893	0.750653	6.49238e-43	2.33457e-42	1
ENSG00000198369	SPRED2	2.32598	1.57564	0.750338	2.74321e-42	9.72219e-42	1
ENSG00000128891	CCDC32	2.00017	1.24984	0.750331	8.19885e-85	6.79367e-84	1
ENSG00000128928	IVD	2.77907	2.02886	0.750207	1.33352e-48	5.51712e-48	1
ENSG00000135317	SNX14	2.26271	1.51265	0.750058	1.78602e-65	1.05045e-64	1
ENSG00000129292	PHF20L1	3.30328	2.55331	0.749963	1.21679e-49	5.1551e-49	1
ENSG00000186812	ZNF397	1.6646	0.914764	0.749834	7.76063e-88	6.78252e-87	1
ENSG00000183291	SELENOF	5.79826	5.0485	0.749752	9.3947e-54	4.38939e-53	1
ENSG00000178927	CYBC1	4.83744	4.08819	0.749243	1.45717e-65	8.59608e-65	1
ENSG00000116406	EDEM3	2.22264	1.47347	0.749177	4.44983e-82	3.50061e-81	1
ENSG00000273136	NBPF26	2.76035	2.01158	0.748777	9.24344e-45	3.49394e-44	1
ENSG00000170160	CCDC144A	1.04881	0.30009	0.748722	4.67792e-158	1.00316e-156	1
ENSG00000246263	UBR5-AS1	1.62025	0.871573	0.748674	1.25731e-86	1.07499e-85	1
ENSG00000162714	ZNF496	1.53864	0.790019	0.748617	5.46673e-94	5.23459e-93	1
ENSG00000026508	CD44	1.86523	1.11663	0.748597	3.18109e-65	1.86355e-64	1
ENSG00000110395	CBL	2.41987	1.67182	0.748044	6.28705e-75	4.41401e-74	1
ENSG00000129071	MBD4	4.95905	4.21107	0.747976	6.7405e-92	6.27132e-91	1
ENSG00000160321	ZNF208	0.868301	0.120635	0.747666	1.66272e-207	5.38265e-206	1
ENSG00000232347	AL390728.5	2.04192	1.29432	0.747599	5.99124e-85	4.98538e-84	1
ENSG00000167397	VKORC1	3.80882	3.06148	0.747338	2.44549e-44	9.14138e-44	1
ENSG00000162739	SLAMF6	2.46718	1.72023	0.746954	4.37964e-53	2.01361e-52	1
ENSG00000112787	FBRSL1	2.92893	2.18252	0.74641	3.82386e-48	1.56071e-47	1
ENSG00000160087	UBE2J2	3.21499	2.46872	0.74627	5.79918e-27	1.27083e-26	1
ENSG00000224610	AC108879.1	1.14407	0.397806	0.74626	2.54876e-133	4.16545e-132	1
ENSG00000134910	STT3A	2.69338	1.94721	0.746175	3.90361e-53	1.79685e-52	1
ENSG00000133315	MACROD1	1.55541	0.809307	0.746104	1.45822e-73	9.98282e-73	1
ENSG00000116044	NFE2L2	2.59692	1.85098	0.745933	2.27361e-46	8.90438e-46	1
ENSG00000116791	CRYZ	2.33479	1.5889	0.745887	9.87045e-55	4.7161e-54	1
ENSG00000147687	TATDN1	3.33543	2.58965	0.74578	2.48797e-67	1.52005e-66	1
ENSG00000100461	RBM23	3.60922	2.86352	0.745707	1.75635e-61	9.59454e-61	1
ENSG00000034693	PEX3	2.46093	1.7156	0.745331	4.2608e-67	2.58581e-66	1
ENSG00000152348	ATG10	1.75476	1.00979	0.744963	8.55461e-90	7.66929e-89	1
ENSG00000127995	CASD1	2.66041	1.91545	0.744954	2.99147e-51	1.32139e-50	1
ENSG00000203879	GDI1	3.00634	2.262	0.744334	1.46333e-56	7.27419e-56	1
ENSG00000152082	MZT2B	7.67559	6.9314	0.74419	1.34148e-17	2.00594e-17	1
ENSG00000213420	GPC2	1.62736	0.883188	0.744175	1.8894e-111	2.33526e-110	1
ENSG00000136161	RCBTB2	1.40608	0.661947	0.744131	1.32988e-93	1.26827e-92	1
ENSG00000213096	ZNF254	1.98116	1.23733	0.743834	1.07595e-76	7.75205e-76	1
ENSG00000049192	ADAMTS6	1.61376	0.870854	0.742901	3.86407e-83	3.09965e-82	1
ENSG00000203880	PCMTD2	1.88613	1.14328	0.742852	5.61728e-71	3.68743e-70	1
ENSG00000134954	ETS1	6.6562	5.91343	0.742766	1.54738e-51	6.87623e-51	1
ENSG00000138175	ARL3	2.49963	1.75705	0.742582	1.06925e-45	4.13018e-45	1
ENSG00000182093	GET1	1.96164	1.21928	0.742358	9.1118e-71	5.95163e-70	1
ENSG00000152256	PDK1	2.09858	1.35755	0.741037	1.44775e-74	1.00864e-73	1
ENSG00000183049	CAMK1D	3.44436	2.70375	0.74061	1.99171e-56	9.87994e-56	1
ENSG00000139132	FGD4	1.56348	0.823039	0.740446	4.02607e-82	3.17359e-81	1
ENSG00000134013	LOXL2	1.18375	0.443542	0.740203	4.35638e-109	5.21002e-108	1
ENSG00000257698	GIHCG	3.16296	2.42284	0.740121	3.01513e-30	7.39297e-30	1
ENSG00000154305	MIA3	3.2327	2.49354	0.739156	1.82641e-39	5.99469e-39	1
ENSG00000175895	PLEKHF2	3.4046	2.66614	0.738457	1.50581e-23	2.88374e-23	1
ENSG00000166126	AMN	5.34056	4.60221	0.738351	1.20506e-61	6.61049e-61	1
ENSG00000171206	TRIM8	2.90331	2.16535	0.737961	2.83614e-46	1.1071e-45	1
ENSG00000196792	STRN3	2.30097	1.56309	0.737876	8.26165e-57	4.11724e-56	1
ENSG00000100023	PPIL2	2.9722	2.23491	0.737285	2.86785e-54	1.3533e-53	1
ENSG00000163539	CLASP2	3.22041	2.48319	0.737216	5.8348e-48	2.37247e-47	1
ENSG00000156515	HK1	2.88467	2.14754	0.737126	3.03685e-51	1.34093e-50	1
ENSG00000134982	APC	2.38674	1.65004	0.736698	1.27876e-67	7.89853e-67	1
ENSG00000185883	ATP6V0C	5.02489	4.28988	0.735019	7.53479e-09	8.59539e-09	1
ENSG00000114784	EIF1B	5.2754	4.5405	0.7349	2.98587e-70	1.93639e-69	1
ENSG00000117569	PTBP2	2.3323	1.59747	0.734833	3.21793e-68	2.01287e-67	1
ENSG00000168710	AHCYL1	2.71806	1.98329	0.734771	8.71702e-54	4.07438e-53	1
ENSG00000160551	TAOK1	2.27597	1.54134	0.734632	1.15508e-67	7.14204e-67	1
ENSG00000164258	NDUFS4	3.8352	3.10061	0.734585	1.48566e-88	1.312e-87	1
ENSG00000125726	CD70	4.92257	4.18801	0.73456	1.26738e-32	3.36602e-32	1
ENSG00000111885	MAN1A1	3.42943	2.69499	0.734439	1.96795e-25	4.05746e-25	1
ENSG00000159217	IGF2BP1	4.29249	3.55817	0.73432	2.81356e-63	1.58991e-62	1
ENSG00000112079	STK38	2.86072	2.12641	0.734313	5.25718e-59	2.74134e-58	1
ENSG00000113583	C5orf15	2.24757	1.5133	0.734265	1.72983e-60	9.232e-60	1
ENSG00000141526	SLC16A3	1.25886	0.524922	0.733935	2.80582e-101	3.02773e-100	1
ENSG00000141562	NARF	4.40253	3.66869	0.73384	1.31278e-77	9.62871e-77	1
ENSG00000105404	RABAC1	6.51411	5.78064	0.733475	2.87082e-119	3.94897e-118	1
ENSG00000149187	CELF1	4.56797	3.83457	0.733403	6.9136e-61	3.73189e-60	1
ENSG00000131508	UBE2D2	7.20266	6.46929	0.733372	8.08988e-129	1.25282e-127	1
ENSG00000183354	KIAA2026	2.44152	1.70874	0.732777	5.98451e-81	4.62478e-80	1
ENSG00000089916	GPATCH2L	2.31618	1.58382	0.732365	1.89869e-69	1.2127e-68	1
ENSG00000049449	RCN1	1.36905	0.637395	0.731658	7.16661e-80	5.43173e-79	1
ENSG00000090661	CERS4	2.88948	2.15936	0.730116	9.22568e-31	2.30126e-30	1
ENSG00000168924	LETM1	2.98872	2.25864	0.730085	2.13622e-41	7.38921e-41	1
ENSG00000248049	UBA6-AS1	1.33749	0.607501	0.729994	1.45978e-111	1.80615e-110	1
ENSG00000158604	TMED4	3.63189	2.90191	0.729971	2.2394e-57	1.12551e-56	1
ENSG00000170776	AKAP13	6.64369	5.91404	0.729647	5.12596e-124	7.50538e-123	1
ENSG00000073050	XRCC1	2.51437	1.78489	0.729476	1.55711e-48	6.42194e-48	1
ENSG00000164096	C4orf3	5.77287	5.04365	0.72922	2.12286e-69	1.35514e-68	1
ENSG00000159210	SNF8	4.51013	3.78117	0.728962	7.60692e-19	1.19526e-18	1
ENSG00000104133	SPG11	2.32976	1.60091	0.728855	8.56568e-69	5.40663e-68	1
ENSG00000113575	PPP2CA	5.50329	4.77479	0.728505	4.53733e-23	8.50462e-23	1
ENSG00000197746	PSAP	3.74167	3.01342	0.72825	1.06798e-63	6.07277e-63	1
ENSG00000153898	MCOLN2	3.92513	3.19705	0.728078	6.43073e-62	3.54741e-61	1
ENSG00000083896	YTHDC1	4.91359	4.18569	0.7279	1.06483e-59	5.60698e-59	1
ENSG00000135211	TMEM60	2.04887	1.32105	0.727825	1.83409e-59	9.61901e-59	1
ENSG00000069399	BCL3	1.84419	1.11645	0.727741	8.96452e-46	3.46726e-45	1
ENSG00000163872	YEATS2	3.52864	2.80098	0.727661	1.53673e-67	9.45727e-67	1
ENSG00000257221	AC007569.1	2.1892	1.46166	0.727541	6.04119e-67	3.64383e-66	1
ENSG00000176624	MEX3C	2.81645	2.08896	0.727495	5.03859e-58	2.56953e-57	1
ENSG00000100578	KIAA0586	2.32933	1.60204	0.727294	7.61352e-53	3.48147e-52	1
ENSG00000146858	ZC3HAV1L	1.24886	0.522621	0.726237	4.78846e-104	5.37837e-103	1
ENSG00000168303	MPLKIP	4.83123	4.10559	0.725634	1.52895e-65	9.01053e-65	1
ENSG00000135837	CEP350	4.5788	3.85318	0.725619	3.02516e-50	1.30077e-49	1
ENSG00000159592	GPBP1L1	2.85684	2.13129	0.725548	1.17002e-58	6.06358e-58	1
ENSG00000121067	SPOP	3.19226	2.46693	0.725328	2.92493e-38	9.28808e-38	1
ENSG00000106723	SPIN1	2.10532	1.38055	0.724775	3.77604e-64	2.17012e-63	1
ENSG00000272325	NUDT3	4.38976	3.66517	0.724585	1.15035e-34	3.25647e-34	1
ENSG00000167522	ANKRD11	6.10021	5.37607	0.724137	1.16498e-76	8.36802e-76	1
ENSG00000166123	GPT2	1.91112	1.18749	0.723629	1.32309e-70	8.62306e-70	1
ENSG00000131446	MGAT1	2.81861	2.09585	0.72276	3.92849e-51	1.73076e-50	1
ENSG00000122779	TRIM24	2.37603	1.65362	0.722412	6.75029e-47	2.67656e-46	1
ENSG00000169871	TRIM56	2.403	1.68115	0.721854	1.54789e-67	9.52102e-67	1
ENSG00000188811	NHLRC3	1.95833	1.23752	0.720809	1.08697e-77	7.99233e-77	1
ENSG00000173486	FKBP2	3.88815	3.16745	0.720702	1.18297e-55	5.75461e-55	1
ENSG00000267040	AC027097.1	2.36555	1.64559	0.719961	4.48955e-77	3.25851e-76	1
ENSG00000198648	STK39	2.61697	1.89713	0.719836	1.96803e-48	8.10536e-48	1
ENSG00000167699	GLOD4	3.44448	2.72497	0.719504	3.43059e-53	1.5822e-52	1
ENSG00000183495	EP400	3.16089	2.44143	0.719453	5.16503e-62	2.85453e-61	1
ENSG00000145088	EAF2	5.15113	4.43267	0.718458	4.97497e-117	6.64229e-116	1
ENSG00000173757	STAT5B	1.89013	1.17171	0.718417	4.03064e-73	2.74343e-72	1
ENSG00000112234	FBXL4	2.08589	1.36778	0.718114	2.62609e-74	1.81993e-73	1
ENSG00000176894	PXMP2	2.93249	2.21498	0.71751	1.34566e-39	4.43399e-39	1
ENSG00000112320	SOBP	1.53974	0.822276	0.717461	4.6081e-83	3.69148e-82	1
ENSG00000142657	PGD	4.13993	3.42276	0.717175	2.1835e-51	9.663e-51	1
ENSG00000138768	USO1	3.33706	2.61989	0.717171	2.5212e-35	7.28731e-35	1
ENSG00000056097	ZFR	4.59788	3.88078	0.717103	1.38292e-46	5.45413e-46	1
ENSG00000105829	BET1	2.85385	2.13679	0.717059	3.17497e-41	1.09088e-40	1
ENSG00000089154	GCN1	3.49966	2.78385	0.715812	1.00864e-73	6.92509e-73	1
ENSG00000005302	MSL3	3.26187	2.54631	0.715561	5.10411e-67	3.0865e-66	1
ENSG00000117091	CD48	5.51287	4.79735	0.715521	1.09642e-76	7.88997e-76	1
ENSG00000125166	GOT2	4.90513	4.18973	0.715398	3.35151e-63	1.89119e-62	1
ENSG00000020426	MNAT1	3.72328	3.008	0.715271	2.58766e-69	1.64651e-68	1
ENSG00000197070	ARRDC1	2.313	1.59777	0.715223	2.08332e-46	8.17009e-46	1
ENSG00000075151	EIF4G3	4.32007	3.60488	0.715183	1.81896e-55	8.79051e-55	1
ENSG00000160007	ARHGAP35	1.96126	1.24637	0.71489	3.54241e-77	2.57582e-76	1
ENSG00000188938	FAM120AOS	2.99709	2.28309	0.714004	6.05977e-52	2.72149e-51	1
ENSG00000183844	FAM3B	1.33916	0.625509	0.713654	3.91386e-90	3.52755e-89	1
ENSG00000089327	FXYD5	4.91135	4.19799	0.713362	2.79063e-95	2.74099e-94	1
ENSG00000147140	NONO	7.09093	6.37757	0.713361	4.42981e-108	5.23951e-107	1
ENSG00000164603	BMT2	1.75618	1.043	0.713176	1.46363e-53	6.79804e-53	1
ENSG00000135736	CCDC102A	1.49373	0.780848	0.712881	2.09066e-65	1.22658e-64	1
ENSG00000169031	COL4A3	1.12975	0.417268	0.712481	1.28963e-118	1.76164e-117	1
ENSG00000105856	HBP1	2.28191	1.56948	0.712429	1.20766e-42	4.3137e-42	1
ENSG00000149823	VPS51	4.4689	3.75671	0.712188	1.14212e-45	4.40592e-45	1
ENSG00000106355	LSM5	5.71323	5.00127	0.711961	2.14762e-59	1.12533e-58	1
ENSG00000189339	SLC35E2B	1.66823	0.956478	0.71175	4.79125e-87	4.12634e-86	1
ENSG00000168522	FNTA	4.03673	3.32519	0.711539	6.99543e-26	1.46869e-25	1
ENSG00000005700	IBTK	3.01976	2.30847	0.711291	4.56194e-51	2.00163e-50	1
ENSG00000155657	TTN	3.91138	3.20111	0.710266	2.12339e-72	1.42557e-71	1
ENSG00000139626	ITGB7	1.47747	0.767263	0.71021	1.6223e-103	1.81182e-102	1
ENSG00000072954	TMEM38A	1.53429	0.824271	0.710016	2.88095e-96	2.86785e-95	1
ENSG00000081189	MEF2C	4.6697	3.96028	0.709417	8.21272e-76	5.82832e-75	1
ENSG00000008513	ST3GAL1	1.67355	0.964367	0.709187	9.16425e-76	6.488e-75	1
ENSG00000187621	TCL6	2.02735	1.31997	0.707374	5.82236e-56	2.85583e-55	1
ENSG00000139112	GABARAPL1	1.51842	0.811061	0.707358	1.06465e-71	7.0515e-71	1
ENSG00000112679	DUSP22	2.44582	1.73893	0.706889	4.24208e-43	1.53145e-42	1
ENSG00000204001	LCN8	0.728327	0.0216206	0.706706	0	0	1
ENSG00000008952	SEC62	6.72168	6.01507	0.706602	9.45788e-164	2.13272e-162	1
ENSG00000198520	ARMH1	1.49881	0.792879	0.705928	5.88941e-82	4.62387e-81	1
ENSG00000105939	ZC3HAV1	3.81704	3.1114	0.705636	1.14566e-37	3.56896e-37	1
ENSG00000138639	ARHGAP24	2.98405	2.27845	0.705604	1.32474e-48	5.48272e-48	1
ENSG00000166228	PCBD1	1.86074	1.15527	0.705471	2.66396e-41	9.17974e-41	1
ENSG00000132670	PTPRA	3.20433	2.49896	0.705372	5.30346e-40	1.76722e-39	1
ENSG00000038274	MAT2B	3.96718	3.26215	0.705029	6.76138e-61	3.65139e-60	1
ENSG00000163428	LRRC58	3.33051	2.62578	0.704736	7.2876e-61	3.93018e-60	1
ENSG00000081237	PTPRC	7.70266	6.99819	0.704472	9.57724e-126	1.42885e-124	1
ENSG00000284753	EEF1AKMT4	2.37246	1.66885	0.703612	1.34612e-55	6.53752e-55	1
ENSG00000131844	MCCC2	3.42472	2.72141	0.703312	4.35088e-50	1.86403e-49	1
ENSG00000108848	LUC7L3	6.67106	5.9682	0.702862	2.21658e-102	2.42511e-101	1
ENSG00000056586	RC3H2	3.01628	2.31349	0.702788	1.09217e-45	4.21734e-45	1
ENSG00000012660	ELOVL5	3.98551	3.28275	0.702761	7.6436e-47	3.02848e-46	1
ENSG00000145715	RASA1	1.79643	1.09385	0.702578	5.77484e-59	3.00995e-58	1
ENSG00000125868	DSTN	5.69192	4.98954	0.70237	3.02573e-16	4.32101e-16	1
ENSG00000067167	TRAM1	3.88758	3.18531	0.702272	1.63076e-29	3.89196e-29	1
ENSG00000173272	MZT2A	6.46477	5.76286	0.701908	1.38654e-08	1.5714e-08	1
ENSG00000177556	ATOX1	4.83659	4.13468	0.701904	7.80323e-64	4.45425e-63	1
ENSG00000121774	KHDRBS1	7.68767	6.98598	0.701694	3.46477e-92	3.2389e-91	1
ENSG00000151422	FER	1.07104	0.370129	0.700908	2.86235e-121	4.03598e-120	1
ENSG00000242247	ARFGAP3	1.36161	0.661075	0.700534	5.96365e-70	3.85274e-69	1
ENSG00000039319	ZFYVE16	1.45264	0.75211	0.700529	2.41358e-88	2.1251e-87	1
ENSG00000163399	ATP1A1	3.42107	2.72069	0.700381	7.55295e-46	2.92705e-45	1
ENSG00000171109	MFN1	1.97793	1.27759	0.700339	1.48579e-64	8.58907e-64	1
ENSG00000053501	USE1	3.03053	2.3306	0.699929	2.10503e-62	1.17215e-61	1
ENSG00000025796	SEC63	3.83568	3.13585	0.699828	9.88914e-46	3.82113e-45	1
ENSG00000136997	MYC	8.15003	7.45103	0.699007	2.80622e-128	4.30627e-127	1
ENSG00000083123	BCKDHB	1.9498	1.25093	0.698868	4.54367e-46	1.76547e-45	1
ENSG00000127022	CANX	6.54547	5.84684	0.698635	6.42126e-53	2.94084e-52	1
ENSG00000205629	LCMT1	2.58693	1.88829	0.698635	2.53258e-56	1.25261e-55	1
ENSG00000224877	NDUFAF8	5.25582	4.55766	0.698163	3.13721e-10	3.71362e-10	1
ENSG00000251562	MALAT1	13.2641	12.5667	0.697351	0	0	1
ENSG00000176903	PNMA1	1.30777	0.610477	0.697296	1.22687e-76	8.80726e-76	1
ENSG00000103160	HSDL1	1.38049	0.683294	0.697193	3.6962e-78	2.72964e-77	1
ENSG00000071189	SNX13	2.05819	1.36141	0.69678	2.24554e-60	1.19573e-59	1
ENSG00000166938	DIS3L	2.3563	1.65957	0.696726	1.23786e-62	6.91236e-62	1
ENSG00000040933	INPP4A	1.39689	0.700198	0.696697	8.05468e-106	9.31254e-105	1
ENSG00000136240	KDELR2	3.28254	2.58588	0.696653	2.41984e-14	3.24845e-14	1
ENSG00000132155	RAF1	3.08061	2.38409	0.696518	6.64171e-61	3.59005e-60	1
ENSG00000131149	GSE1	2.63135	1.93501	0.696349	1.28831e-42	4.59484e-42	1
ENSG00000101161	PRPF6	4.59731	3.901	0.69631	5.74129e-50	2.45172e-49	1
ENSG00000177272	KCNA3	1.70703	1.01115	0.695885	6.38723e-56	3.1277e-55	1
ENSG00000107077	KDM4C	2.51593	1.82018	0.695755	2.99547e-61	1.62958e-60	1
ENSG00000247095	MIR210HG	1.05115	0.355399	0.695752	3.44752e-105	3.93965e-104	1
ENSG00000157693	TMEM268	2.12904	1.43338	0.69566	1.54372e-57	7.78182e-57	1
ENSG00000182013	PNMA8A	1.60584	0.91074	0.695095	8.50286e-64	4.85127e-63	1
ENSG00000178585	CTNNBIP1	1.39823	0.703137	0.695093	8.31268e-76	5.89572e-75	1
ENSG00000071564	TCF3	6.23648	5.54143	0.695047	1.99351e-34	5.59774e-34	1
ENSG00000167470	MIDN	2.90608	2.21114	0.694943	7.43344e-32	1.92533e-31	1
ENSG00000117906	RCN2	3.42925	2.73461	0.694632	2.73619e-19	4.37317e-19	1
ENSG00000054118	THRAP3	6.31298	5.61871	0.694275	1.73598e-47	6.98886e-47	1
ENSG00000138028	CGREF1	0.865539	0.171537	0.694002	1.69166e-164	3.85137e-163	1
ENSG00000156171	DRAM2	4.1093	3.41543	0.693873	2.16955e-54	1.02871e-53	1
ENSG00000106952	TNFSF8	2.42004	1.7269	0.693143	6.51038e-50	2.77914e-49	1
ENSG00000134644	PUM1	4.20446	3.51138	0.693079	3.62704e-55	1.74287e-54	1
ENSG00000180628	PCGF5	3.43189	2.73889	0.692994	8.08704e-39	2.61155e-38	1
ENSG00000134250	NOTCH2	1.81835	1.12544	0.692917	6.54915e-77	4.73012e-76	1
ENSG00000130775	THEMIS2	1.41325	0.720526	0.692722	4.06406e-80	3.09613e-79	1
ENSG00000127980	PEX1	2.05724	1.36457	0.692678	1.88136e-66	1.12844e-65	1
ENSG00000158517	NCF1	8.00366	7.31159	0.69207	2.7072e-176	6.92387e-175	1
ENSG00000005339	CREBBP	3.07037	2.37832	0.692055	8.03764e-50	3.42367e-49	1
ENSG00000177082	WDR73	2.15038	1.45904	0.69134	1.46881e-89	1.31083e-88	1
ENSG00000174839	DENND6A	1.89014	1.19905	0.691095	9.10475e-58	4.61526e-57	1
ENSG00000179299	NSUN7	1.35441	0.663603	0.690802	3.44783e-84	2.82325e-83	1
ENSG00000089335	ZNF302	2.3563	1.66564	0.690663	3.44814e-51	1.52084e-50	1
ENSG00000235111	Z97192.3	1.1551	0.46494	0.690159	3.3569e-118	4.55921e-117	1
ENSG00000134759	ELP2	3.34671	2.65755	0.68916	1.5741e-46	6.19572e-46	1
ENSG00000175611	LINC00476	1.44436	0.755372	0.688984	7.8395e-80	5.93792e-79	1
ENSG00000100918	REC8	2.35591	1.66698	0.688931	1.75954e-61	9.60753e-61	1
ENSG00000178764	ZHX2	2.65191	1.96322	0.688688	1.83895e-58	9.48039e-58	1
ENSG00000179526	SHARPIN	2.47336	1.78551	0.687855	1.62333e-32	4.29593e-32	1
ENSG00000188848	BEND4	2.10049	1.41347	0.687016	1.48056e-60	7.91241e-60	1
ENSG00000185305	ARL15	1.34914	0.662702	0.686437	3.86343e-91	3.54153e-90	1
ENSG00000159140	SON	7.85102	7.1647	0.686313	9.59177e-167	2.24428e-165	1
ENSG00000100577	GSTZ1	2.38761	1.70205	0.68556	9.82145e-66	5.80541e-65	1
ENSG00000138802	SEC24B	1.88943	1.20393	0.685506	6.33044e-61	3.42493e-60	1
ENSG00000163444	TMEM183A	4.42799	3.74296	0.685038	1.86364e-19	3.00134e-19	1
ENSG00000159322	ADPGK	3.37598	2.69117	0.684809	2.73954e-44	1.02276e-43	1
ENSG00000197471	SPN	2.64036	1.95574	0.684614	3.12996e-75	2.20272e-74	1
ENSG00000100888	CHD8	3.82124	3.13665	0.684591	1.83998e-45	7.05883e-45	1
ENSG00000126012	KDM5C	2.4432	1.75872	0.684479	1.24548e-85	1.04969e-84	1
ENSG00000198624	CCDC69	5.52867	4.84419	0.684473	5.25798e-16	7.44141e-16	1
ENSG00000038219	BOD1L1	5.47406	4.78966	0.684396	1.15494e-65	6.82337e-65	1
ENSG00000213445	SIPA1	3.26134	2.57737	0.683971	3.87765e-56	1.90751e-55	1
ENSG00000196576	PLXNB2	1.93436	1.25063	0.683726	1.58905e-68	9.97673e-68	1
ENSG00000170248	PDCD6IP	4.54185	3.85862	0.68324	6.39707e-48	2.5993e-47	1
ENSG00000140941	MAP1LC3B	4.93016	4.24698	0.683177	1.28966e-11	1.58802e-11	1
ENSG00000076043	REXO2	4.66979	3.98675	0.683046	1.25626e-51	5.60152e-51	1
ENSG00000235750	KIAA0040	3.31393	2.63094	0.682986	5.69529e-63	3.19845e-62	1
ENSG00000131127	ZNF141	2.47122	1.78826	0.682954	1.3432e-48	5.55521e-48	1
ENSG00000185920	PTCH1	1.07551	0.392704	0.682803	7.139e-122	1.0151e-120	1
ENSG00000287168	AL512625.3	1.44414	0.761467	0.68267	1.62805e-72	1.0955e-71	1
ENSG00000198408	OGA	4.642	3.96014	0.681859	1.08246e-50	4.71621e-50	1
ENSG00000035862	TIMP2	1.16857	0.48711	0.681464	1.43034e-104	1.62041e-103	1
ENSG00000115267	IFIH1	1.34585	0.664782	0.681064	3.14964e-64	1.81454e-63	1
ENSG00000164631	ZNF12	1.65711	0.976131	0.680978	7.88331e-63	4.42304e-62	1
ENSG00000197020	ZNF100	1.97826	1.29779	0.680468	3.60187e-60	1.91279e-59	1
ENSG00000047410	TPR	6.46938	5.78919	0.680196	2.64017e-67	1.61138e-66	1
ENSG00000126261	UBA2	5.79408	5.11403	0.680049	6.51346e-23	1.21355e-22	1
ENSG00000179918	SEPHS2	4.09922	3.41931	0.67991	9.11322e-41	3.09608e-40	1
ENSG00000112293	GPLD1	1.31977	0.640079	0.679687	1.89355e-102	2.07553e-101	1
ENSG00000141504	SAT2	1.81326	1.13365	0.679608	6.69228e-56	3.27572e-55	1
ENSG00000092964	DPYSL2	2.15403	1.47451	0.679521	2.11666e-79	1.59506e-78	1
ENSG00000156697	UTP14A	3.33879	2.65932	0.679471	2.82307e-57	1.41645e-56	1
ENSG00000102908	NFAT5	2.40289	1.72361	0.679283	5.70091e-52	2.56226e-51	1
ENSG00000100359	SGSM3	2.96776	2.28857	0.679195	1.39671e-39	4.59787e-39	1
ENSG00000175893	ZDHHC21	2.26367	1.58451	0.679166	7.65889e-60	4.04729e-59	1
ENSG00000164898	FMC1	3.36057	2.68151	0.679059	1.21385e-23	2.33332e-23	1
ENSG00000108840	HDAC5	1.71346	1.03446	0.679005	1.42625e-66	8.5633e-66	1
ENSG00000180694	TMEM64	1.67671	0.99779	0.678921	7.94805e-65	4.62404e-64	1
ENSG00000108468	CBX1	3.54208	2.86321	0.678874	2.93595e-54	1.38488e-53	1
ENSG00000198363	ASPH	2.31077	1.63199	0.678782	5.77987e-52	2.59676e-51	1
ENSG00000105323	HNRNPUL1	5.69081	5.01257	0.67824	2.42956e-43	8.8304e-43	1
ENSG00000174485	DENND4A	3.06851	2.39033	0.67818	2.75202e-37	8.4704e-37	1
ENSG00000138036	DYNC2LI1	1.12452	0.446379	0.678139	1.31526e-102	1.44568e-101	1
ENSG00000141510	TP53	3.67717	2.99936	0.677805	1.93398e-49	8.16721e-49	1
ENSG00000263465	SRSF8	2.4841	1.80633	0.677769	1.054e-44	3.97641e-44	1
ENSG00000205581	HMGN1	8.49914	7.82144	0.677704	9.32447e-86	7.86985e-85	1
ENSG00000153827	TRIP12	3.02324	2.34612	0.677114	2.65294e-53	1.22546e-52	1
ENSG00000179085	DPM3	3.45951	2.78253	0.676979	3.94798e-35	1.13364e-34	1
ENSG00000155330	C16orf87	3.04438	2.36831	0.676077	5.16157e-37	1.57351e-36	1
ENSG00000100592	DAAM1	4.4242	3.74823	0.675978	8.94284e-37	2.70737e-36	1
ENSG00000091164	TXNL1	4.8485	4.17284	0.675657	3.69451e-35	1.06267e-34	1
ENSG00000134882	UBAC2	3.22902	2.55409	0.67493	1.10078e-54	5.2574e-54	1
ENSG00000107372	ZFAND5	2.9817	2.3073	0.674395	4.65262e-30	1.13375e-29	1
ENSG00000134516	DOCK2	4.17085	3.49717	0.673676	1.0971e-48	4.55011e-48	1
ENSG00000067208	EVI5	1.40332	0.729854	0.673465	5.67456e-77	4.10849e-76	1
ENSG00000142765	SYTL1	3.40725	2.73383	0.673417	1.02481e-64	5.93876e-64	1
ENSG00000074800	ENO1	9.77198	9.09857	0.673403	8.63955e-260	4.18381e-258	1
ENSG00000134086	VHL	3.595	2.92166	0.673342	3.07951e-46	1.20091e-45	1
ENSG00000105220	GPI	7.37374	6.70053	0.673208	1.41078e-123	2.04538e-122	1
ENSG00000077150	NFKB2	2.84443	2.17128	0.673153	1.52306e-18	2.36702e-18	1
ENSG00000101400	SNTA1	1.58951	0.916364	0.673145	1.78317e-50	7.72357e-50	1
ENSG00000149761	NUDT22	2.59979	1.92698	0.672809	3.57253e-65	2.08975e-64	1
ENSG00000174456	C12orf76	1.60822	0.935575	0.672644	1.29088e-67	7.9692e-67	1
ENSG00000168350	DEGS2	1.40668	0.734099	0.67258	2.11484e-70	1.37302e-69	1
ENSG00000274712	AC005332.4	1.81474	1.14219	0.672554	1.62563e-71	1.0737e-70	1
ENSG00000196368	NUDT11	1.02665	0.354213	0.67244	6.97277e-100	7.36943e-99	1
ENSG00000164654	MIOS	2.30488	1.63249	0.672395	4.48048e-42	1.57987e-41	1
ENSG00000105204	DYRK1B	1.00151	0.329301	0.672211	3.73367e-118	5.06511e-117	1
ENSG00000064726	BTBD1	3.7443	3.0721	0.672193	8.8509e-33	2.36611e-32	1
ENSG00000144935	TRPC1	0.962418	0.291149	0.671269	8.0603e-138	1.39444e-136	1
ENSG00000036549	AC118549.1	2.61222	1.9411	0.671118	1.17706e-45	4.53772e-45	1
ENSG00000228253	MT-ATP8	11.2739	10.6028	0.671081	0	0	1
ENSG00000118900	UBN1	3.46146	2.79043	0.671027	7.47277e-33	2.0045e-32	1
ENSG00000159131	GART	4.5795	3.90855	0.670952	1.33759e-66	8.03508e-66	1
ENSG00000052841	TTC17	4.01226	3.34144	0.670827	3.81266e-76	2.71715e-75	1
ENSG00000163608	NEPRO	2.53247	1.86196	0.670517	1.45452e-51	6.46841e-51	1
ENSG00000197976	AKAP17A	2.6371	1.96663	0.670472	2.94399e-31	7.47446e-31	1
ENSG00000162980	ARL5A	4.15459	3.48426	0.670325	1.03966e-07	1.15631e-07	1
ENSG00000197045	GMFB	2.95381	2.28352	0.670291	1.94479e-58	1.00086e-57	1
ENSG00000106479	ZNF862	1.18128	0.511274	0.670008	6.87904e-93	6.51304e-92	1
ENSG00000111344	RASAL1	2.63538	1.96631	0.669063	6.96305e-51	3.04048e-50	1
ENSG00000176476	SGF29	2.13254	1.46365	0.668894	2.78481e-55	1.34088e-54	1
ENSG00000149809	TM7SF2	1.78275	1.11403	0.668719	6.37487e-69	4.03457e-68	1
ENSG00000197323	TRIM33	2.98533	2.31695	0.668375	3.70283e-46	1.44255e-45	1
ENSG00000132604	TERF2	3.24615	2.57821	0.667943	6.94489e-36	2.04743e-35	1
ENSG00000123562	MORF4L2	3.88734	3.22002	0.667319	5.70272e-51	2.49568e-50	1
ENSG00000104381	GDAP1	1.32432	0.657174	0.667146	4.84813e-82	3.81141e-81	1
ENSG00000054611	TBC1D22A	3.66094	2.99379	0.667146	5.58743e-60	2.95529e-59	1
ENSG00000145919	BOD1	2.21972	1.55304	0.666676	1.28205e-51	5.71432e-51	1
ENSG00000130396	AFDN	1.43015	0.763593	0.666558	4.29408e-92	4.00464e-91	1
ENSG00000138592	USP8	3.19989	2.53382	0.666064	1.20576e-55	5.86307e-55	1
ENSG00000134698	AGO4	1.08297	0.417177	0.665791	2.2595e-103	2.51397e-102	1
ENSG00000134899	ERCC5	2.76081	2.09538	0.665422	5.00816e-44	1.85216e-43	1
ENSG00000262879	AC005670.3	2.2028	1.53788	0.664921	5.1153e-74	3.52845e-73	1
ENSG00000080298	RFX3	1.5361	0.871231	0.664868	1.7707e-77	1.29471e-76	1
ENSG00000064961	HMG20B	3.17281	2.50822	0.664589	1.80306e-18	2.79373e-18	1
ENSG00000116260	QSOX1	1.28659	0.622212	0.664378	6.67511e-80	5.06246e-79	1
ENSG00000247271	ZBED5-AS1	1.30747	0.64318	0.664289	8.56221e-81	6.59095e-80	1
ENSG00000100393	EP300	3.25517	2.59091	0.664266	1.47006e-46	5.79395e-46	1
ENSG00000168071	CCDC88B	1.77052	1.10637	0.664153	1.80244e-71	1.18915e-70	1
ENSG00000143815	LBR	6.40465	5.74065	0.663996	6.35535e-39	2.06135e-38	1
ENSG00000204859	ZBTB48	1.99978	1.3358	0.663985	9.71342e-90	8.70157e-89	1
ENSG00000123636	BAZ2B	1.69634	1.03238	0.663961	2.42594e-61	1.32157e-60	1
ENSG00000138777	PPA2	3.20595	2.54201	0.663939	1.94248e-37	5.99747e-37	1
ENSG00000188372	ZP3	0.780376	0.116489	0.663886	2.86235e-192	8.2091e-191	1
ENSG00000147099	HDAC8	2.34673	1.68285	0.663877	1.44587e-65	8.53366e-65	1
ENSG00000132510	KDM6B	2.22438	1.5611	0.663272	2.16151e-50	9.34861e-50	1
ENSG00000110876	SELPLG	0.92177	0.258725	0.663045	6.16145e-136	1.04303e-134	1
ENSG00000011258	MBTD1	1.78078	1.11778	0.663003	4.31621e-66	2.57058e-65	1
ENSG00000077420	APBB1IP	6.37949	5.71682	0.662664	1.00919e-49	4.28325e-49	1
ENSG00000115677	HDLBP	4.67101	4.00845	0.66256	4.13382e-46	1.60834e-45	1
ENSG00000118518	RNF146	1.30565	0.643355	0.662294	7.19872e-96	7.118e-95	1
ENSG00000162298	SYVN1	5.7527	5.09051	0.662193	1.37384e-48	5.67795e-48	1
ENSG00000105699	LSR	1.85201	1.19003	0.661971	5.98424e-37	1.82054e-36	1
ENSG00000168116	KIAA1586	1.92254	1.26065	0.661896	1.97046e-59	1.03296e-58	1
ENSG00000139266	2023-03-09	2.80418	2.14237	0.661807	9.78707e-38	3.05371e-37	1
ENSG00000086232	EIF2AK1	4.19624	3.53448	0.661767	1.6199e-33	4.43073e-33	1
ENSG00000136536	2023-03-07	3.23782	2.57606	0.661759	1.00932e-44	3.80905e-44	1
ENSG00000133460	SLC2A11	1.98315	1.32156	0.661591	2.07114e-55	1.00052e-54	1
ENSG00000114120	SLC25A36	3.60829	2.94715	0.661135	9.6712e-45	3.65329e-44	1
ENSG00000188343	FAM92A	1.24744	0.586377	0.66106	1.37564e-71	9.09598e-71	1
ENSG00000122435	TRMT13	2.31252	1.65153	0.660993	3.30421e-66	1.97085e-65	1
ENSG00000196976	LAGE3	3.94304	3.28209	0.66095	1.34177e-36	4.03419e-36	1
ENSG00000234444	ZNF736	2.1656	1.5047	0.660893	1.18235e-62	6.6055e-62	1
ENSG00000116337	AMPD2	2.13915	1.4783	0.66085	1.37877e-36	4.14332e-36	1
ENSG00000247092	SNHG10	1.97272	1.31209	0.66063	5.83078e-68	3.63187e-67	1
ENSG00000107020	PLGRKT	1.55239	0.891932	0.660455	2.23608e-49	9.41946e-49	1
ENSG00000213920	MDP1	2.34412	1.68376	0.660363	4.16261e-67	2.52881e-66	1
ENSG00000196735	HLA-DQA1	5.35282	4.69273	0.66009	1.65336e-33	4.5191e-33	1
ENSG00000110090	CPT1A	2.33116	1.67129	0.659877	2.75111e-44	1.02676e-43	1
ENSG00000123179	EBPL	3.86993	3.21054	0.659393	0.000242473	0.000252273	1
ENSG00000081665	ZNF506	2.03503	1.37607	0.658963	5.51226e-67	3.3265e-66	1
ENSG00000116698	SMG7	3.81482	3.15598	0.658847	9.04744e-48	3.66362e-47	1
ENSG00000143164	DCAF6	2.88633	2.22807	0.658267	5.1536e-30	1.25427e-29	1
ENSG00000157954	WIPI2	3.45131	2.79319	0.658119	8.11269e-33	2.17221e-32	1
ENSG00000149932	TMEM219	3.41296	2.75499	0.657969	2.71256e-39	8.87119e-39	1
ENSG00000168159	RNF187	3.52885	2.87091	0.657948	6.35093e-06	6.80721e-06	1
ENSG00000196967	ZNF585A	1.42472	0.766884	0.657837	3.1439e-66	1.87713e-65	1
ENSG00000183161	FANCF	1.74938	1.09175	0.657627	2.504e-60	1.33276e-59	1
ENSG00000132466	ANKRD17	4.059	3.40175	0.657252	5.00937e-58	2.55573e-57	1
ENSG00000084207	GSTP1	9.23614	8.57914	0.656992	1.56539e-139	2.7362e-138	1
ENSG00000176390	CRLF3	3.2168	2.55984	0.656966	4.53965e-51	1.99259e-50	1
ENSG00000006576	PHTF2	3.13303	2.47635	0.656683	7.83498e-42	2.74143e-41	1
ENSG00000081052	COL4A4	1.05658	0.399947	0.656633	1.42325e-110	1.73194e-109	1
ENSG00000085871	MGST2	1.62223	0.965609	0.65662	1.45958e-82	1.16216e-81	1
ENSG00000172939	OXSR1	2.67548	2.01925	0.656233	2.657e-49	1.11687e-48	1
ENSG00000155506	LARP1	4.48151	3.82544	0.65607	3.23333e-64	1.86184e-63	1
ENSG00000102606	ARHGEF7	4.24387	3.58811	0.655757	2.59434e-56	1.28155e-55	1
ENSG00000091009	RBM27	4.21077	3.55503	0.655741	1.24872e-37	3.87777e-37	1
ENSG00000095951	HIVEP1	1.83789	1.18251	0.655387	4.12709e-67	2.50852e-66	1
ENSG00000254726	MEX3A	1.03953	0.384193	0.655336	2.77659e-99	2.90595e-98	1
ENSG00000185862	EVI2B	2.92284	2.26754	0.655301	1.05003e-70	6.84722e-70	1
ENSG00000232388	SMIM26	5.11334	4.45845	0.654892	8.48193e-76	6.00854e-75	1
ENSG00000139921	TMX1	4.0857	3.43089	0.654813	1.67794e-43	6.12499e-43	1
ENSG00000132463	GRSF1	5.03663	4.382	0.654635	2.91943e-07	3.22032e-07	1
ENSG00000153130	SCOC	2.11702	1.46258	0.654432	3.50394e-42	1.23848e-41	1
ENSG00000196510	ANAPC7	3.29452	2.64012	0.654405	2.15386e-53	9.96478e-53	1
ENSG00000198265	HELZ	3.21322	2.55918	0.654038	1.0941e-48	4.53927e-48	1
ENSG00000181789	COPG1	2.77974	2.12578	0.653957	1.32616e-34	3.74608e-34	1
ENSG00000196998	WDR45	2.00044	1.3465	0.653934	5.19824e-61	2.81754e-60	1
ENSG00000017260	ATP2C1	1.82008	1.16632	0.653767	3.43995e-50	1.47805e-49	1
ENSG00000143033	MTF2	4.39694	3.74323	0.653702	6.00241e-38	1.8878e-37	1
ENSG00000184432	COPB2	3.89241	3.23886	0.653549	1.36267e-44	5.12781e-44	1
ENSG00000136628	EPRS	6.06153	5.40812	0.653414	1.68364e-51	7.47049e-51	1
ENSG00000010361	FUZ	1.74321	1.0904	0.652815	1.17838e-50	5.12658e-50	1
ENSG00000185236	RAB11B	4.05565	3.40298	0.652673	2.13691e-39	7.00604e-39	1
ENSG00000105373	NOP53	7.87454	7.22193	0.652605	1.45965e-259	7.01105e-258	1
ENSG00000088035	ALG6	1.77998	1.12829	0.651686	9.26437e-66	5.47887e-65	1
ENSG00000089775	ZBTB25	2.24113	1.58977	0.651354	1.26526e-49	5.35855e-49	1
ENSG00000198690	FAN1	1.25117	0.599949	0.651224	6.62232e-89	5.86576e-88	1
ENSG00000144711	IQSEC1	2.73781	2.08671	0.651096	1.02304e-60	5.48968e-60	1
ENSG00000084092	NOA1	3.63861	2.9877	0.650909	9.59537e-36	2.81337e-35	1
ENSG00000110880	CORO1C	2.87765	2.22687	0.65078	1.04905e-31	2.70232e-31	1
ENSG00000135372	NAT10	3.73442	3.08381	0.650616	6.41907e-36	1.8943e-35	1
ENSG00000145545	SRD5A1	1.57993	0.929658	0.65027	2.07339e-57	1.04252e-56	1
ENSG00000198563	DDX39B	6.61911	5.96907	0.650043	2.07548e-82	1.64811e-81	1
ENSG00000248092	NNT-AS1	1.76861	1.11877	0.649837	5.21403e-50	2.23059e-49	1
ENSG00000091542	ALKBH5	3.43833	2.78872	0.649618	3.76384e-28	8.58728e-28	1
ENSG00000066117	SMARCD1	3.64464	2.99515	0.64949	3.91934e-31	9.9188e-31	1
ENSG00000228412	AL022068.1	0.692164	0.0431522	0.649012	3.5503e-233	1.3937e-231	1
ENSG00000129353	SLC44A2	3.81186	3.16317	0.64869	3.91514e-65	2.28903e-64	1
ENSG00000146094	DOK3	4.61525	3.96686	0.648382	1.79373e-30	4.43032e-30	1
ENSG00000183020	AP2A2	1.81778	1.16946	0.648319	1.92349e-61	1.0493e-60	1
ENSG00000170919	TPT1-AS1	1.27131	0.623029	0.648286	1.42279e-96	1.42351e-95	1
ENSG00000168172	HOOK3	3.06944	2.4212	0.648244	2.07783e-44	7.78428e-44	1
ENSG00000009413	REV3L	3.49015	2.84202	0.648129	1.45596e-38	4.66981e-38	1
ENSG00000197563	PIGN	1.7743	1.12619	0.648107	3.71295e-66	2.21242e-65	1
ENSG00000102401	ARMCX3	2.05452	1.4066	0.647917	4.5883e-49	1.92049e-48	1
ENSG00000134313	KIDINS220	2.2012	1.55329	0.647907	4.36811e-51	1.91872e-50	1
ENSG00000143207	COP1	3.09267	2.44492	0.647744	2.98191e-47	1.19115e-46	1
ENSG00000159579	RSPRY1	2.11802	1.47029	0.647728	4.45654e-56	2.18863e-55	1
ENSG00000107929	LARP4B	3.63076	2.9835	0.647257	1.10322e-39	3.64225e-39	1
ENSG00000170242	USP47	3.40893	2.76192	0.647009	2.39108e-46	9.35221e-46	1
ENSG00000140450	ARRDC4	0.725379	0.0785707	0.646808	1.39834e-211	4.69399e-210	1
ENSG00000059573	ALDH18A1	3.37336	2.72666	0.646697	7.12085e-34	1.96911e-33	1
ENSG00000179091	CYC1	5.75807	5.11167	0.646397	5.48156e-10	6.44158e-10	1
ENSG00000174718	RESF1	3.2712	2.62511	0.646096	1.18613e-37	3.69019e-37	1
ENSG00000178425	NT5DC1	2.51018	1.86409	0.646087	4.95714e-44	1.83386e-43	1
ENSG00000100150	DEPDC5	2.064	1.4184	0.645609	4.16171e-69	2.64238e-68	1
ENSG00000139163	ETNK1	3.82915	3.18377	0.645374	1.49611e-39	4.91877e-39	1
ENSG00000010270	STARD3NL	1.97268	1.32782	0.644861	9.66253e-33	2.58017e-32	1
ENSG00000100836	PABPN1	7.08814	6.44337	0.644774	1.70811e-47	6.88137e-47	1
ENSG00000181666	ZNF875	1.54768	0.903169	0.644507	1.49478e-70	9.73668e-70	1
ENSG00000054277	OPN3	2.13169	1.48728	0.644408	4.48359e-31	1.13274e-30	1
ENSG00000151779	NBAS	2.69656	2.05291	0.643653	1.51375e-42	5.38748e-42	1
ENSG00000135968	GCC2	4.00857	3.36494	0.643628	1.83566e-72	1.2338e-71	1
ENSG00000178913	TAF7	5.58362	4.94018	0.643442	1.06721e-58	5.53319e-58	1
ENSG00000128609	NDUFA5	4.26385	3.62079	0.64306	7.35602e-09	8.39308e-09	1
ENSG00000148484	RSU1	3.27012	2.62714	0.642977	2.13978e-41	7.39937e-41	1
ENSG00000158164	TMSB15A	0.734873	0.0920138	0.64286	3.12832e-168	7.40765e-167	1
ENSG00000160256	FAM207A	3.63366	2.99118	0.642484	5.37148e-19	8.48634e-19	1
ENSG00000119632	IFI27L2	2.26322	1.62206	0.641157	6.13842e-86	5.19195e-85	1
ENSG00000105778	AVL9	2.37289	1.73191	0.640986	9.41692e-62	5.17537e-61	1
ENSG00000134152	KATNBL1	2.57481	1.9341	0.640712	1.30275e-44	4.90544e-44	1
ENSG00000074356	NCBP3	3.26423	2.62374	0.640483	4.38659e-38	1.38514e-37	1
ENSG00000105810	CDK6	4.02252	3.38269	0.639825	1.24698e-37	3.87337e-37	1
ENSG00000123352	SPATS2	2.74873	2.10902	0.639706	2.43135e-43	8.83421e-43	1
ENSG00000133704	IPO8	2.0641	1.42465	0.639459	4.34308e-48	1.77141e-47	1
ENSG00000079785	DDX1	3.89191	3.25277	0.639141	9.385e-43	3.36244e-42	1
ENSG00000048649	RSF1	4.80957	4.17065	0.638917	5.50028e-54	2.57799e-53	1
ENSG00000179933	C14orf119	2.73288	2.09412	0.638758	4.45238e-35	1.276e-34	1
ENSG00000156471	PTDSS1	4.56134	3.92288	0.638454	4.28965e-43	1.54815e-42	1
ENSG00000082701	GSK3B	3.06352	2.42533	0.638193	8.6465e-49	3.5949e-48	1
ENSG00000187741	FANCA	3.76781	3.13028	0.637536	1.57524e-83	1.27138e-82	1
ENSG00000184992	BRI3BP	5.23525	4.59774	0.637515	3.20127e-20	5.29779e-20	1
ENSG00000154237	LRRK1	3.3637	2.72638	0.63732	1.57846e-61	8.63878e-61	1
ENSG00000011114	BTBD7	1.99332	1.35603	0.637291	9.46411e-54	4.42008e-53	1
ENSG00000163219	ARHGAP25	2.3223	1.68525	0.637048	1.46942e-22	2.69858e-22	1
ENSG00000164105	SAP30	3.46994	2.83344	0.636497	4.786e-25	9.72007e-25	1
ENSG00000105443	CYTH2	1.97097	1.33471	0.636255	1.18896e-42	4.24819e-42	1
ENSG00000136153	LMO7	1.49429	0.858044	0.636249	1.78885e-64	1.0336e-63	1
ENSG00000186395	KRT10	4.86238	4.22613	0.636247	7.06429e-06	7.56564e-06	1
ENSG00000198040	ZNF84	2.37863	1.7427	0.635929	3.78375e-60	2.00758e-59	1
ENSG00000039650	PNKP	3.24659	2.61127	0.635326	4.55014e-41	1.55659e-40	1
ENSG00000180370	PAK2	6.0095	5.3743	0.635203	1.03747e-43	3.8106e-43	1
ENSG00000115275	MOGS	2.17775	1.54268	0.63507	1.77861e-44	6.67387e-44	1
ENSG00000001631	KRIT1	2.73131	2.09632	0.634986	4.91839e-39	1.59834e-38	1
ENSG00000285976	AL135905.2	3.03481	2.39985	0.634965	5.09922e-07	5.59447e-07	1
ENSG00000100445	SDR39U1	3.80876	3.17386	0.634899	5.91298e-36	1.74582e-35	1
ENSG00000106733	NMRK1	1.22866	0.59408	0.634581	1.88682e-83	1.51871e-82	1
ENSG00000163754	GYG1	2.61871	1.98421	0.634496	3.45065e-39	1.12508e-38	1
ENSG00000102572	STK24	4.21297	3.57848	0.63449	1.96726e-22	3.59054e-22	1
ENSG00000164466	SFXN1	4.89223	4.2583	0.633931	8.13515e-38	2.54838e-37	1
ENSG00000286619	AC119673.2	1.23536	0.601525	0.633835	3.47616e-80	2.65338e-79	1
ENSG00000198189	HSD17B11	2.00049	1.36698	0.63351	9.9215e-49	4.12065e-48	1
ENSG00000198824	CHAMP1	2.84039	2.20707	0.633315	3.07724e-32	8.0676e-32	1
ENSG00000163634	THOC7	5.22235	4.58919	0.63316	2.16328e-55	1.04332e-54	1
ENSG00000109220	CHIC2	2.53272	1.89968	0.633045	3.32972e-29	7.85152e-29	1
ENSG00000175727	MLXIP	2.0767	1.44366	0.63303	2.91594e-65	1.70907e-64	1
ENSG00000119673	ACOT2	1.87392	1.24146	0.632462	4.73319e-43	1.70719e-42	1
ENSG00000204387	SNHG32	4.24802	3.61573	0.632294	8.12326e-40	2.69166e-39	1
ENSG00000256053	COA8	3.14362	2.51135	0.632265	1.9165e-48	7.89586e-48	1
ENSG00000165819	METTL3	2.17805	1.54606	0.631996	4.18856e-50	1.79775e-49	1
ENSG00000172671	ZFAND4	1.97616	1.34465	0.631509	1.08769e-57	5.49942e-57	1
ENSG00000116539	ASH1L	4.17089	3.5394	0.631492	1.29416e-66	7.77811e-66	1
ENSG00000163050	COQ8A	2.14816	1.51731	0.630853	1.74186e-60	9.29201e-60	1
ENSG00000015479	MATR3	6.24669	5.61595	0.630739	5.36219e-45	2.0432e-44	1
ENSG00000112576	CCND3	4.69002	4.05933	0.630687	0.000351534	0.00036481	1
ENSG00000139218	SCAF11	6.00983	5.37963	0.630198	2.28057e-62	1.2693e-61	1
ENSG00000092020	PPP2R3C	2.88061	2.25045	0.630165	4.57759e-50	1.96045e-49	1
ENSG00000182827	ACBD3	3.68709	3.05695	0.630141	7.05357e-26	1.48064e-25	1
ENSG00000085788	DDHD2	1.46936	0.839318	0.630043	1.43116e-60	7.65186e-60	1
ENSG00000127481	UBR4	3.31823	2.68844	0.629786	1.21592e-46	4.80351e-46	1
ENSG00000171055	FEZ2	2.17908	1.54933	0.62975	3.37293e-54	1.5872e-53	1
ENSG00000120733	KDM3B	2.54653	1.91696	0.629571	5.56152e-41	1.89872e-40	1
ENSG00000143669	LYST	1.15886	0.529374	0.629485	4.33826e-82	3.41511e-81	1
ENSG00000005844	ITGAL	2.22473	1.59525	0.629481	4.29436e-63	2.41745e-62	1
ENSG00000167674	HDGFL2	3.10287	2.47414	0.628726	3.05638e-24	6.00902e-24	1
ENSG00000100603	SNW1	4.10805	3.47964	0.628409	1.10905e-41	3.86109e-41	1
ENSG00000135164	DMTF1	3.23403	2.60578	0.628254	1.33239e-56	6.62606e-56	1
ENSG00000107625	DDX50	4.424	3.79596	0.628043	3.73779e-36	1.10997e-35	1
ENSG00000182872	RBM10	3.24038	2.61258	0.627798	4.32738e-46	1.68198e-45	1
ENSG00000164209	SLC25A46	3.21641	2.58865	0.627759	6.0811e-35	1.73813e-34	1
ENSG00000259732	AC092757.2	0.809533	0.181849	0.627684	1.48801e-149	2.89659e-148	1
ENSG00000089737	DDX24	5.95086	5.32328	0.627578	4.98655e-81	3.86114e-80	1
ENSG00000175582	RAB6A	3.01908	2.39165	0.627429	1.2695e-32	3.37088e-32	1
ENSG00000184428	TOP1MT	2.9459	2.31857	0.627331	6.92188e-37	2.10146e-36	1
ENSG00000247315	ZCCHC3	1.83741	1.21028	0.627128	3.1859e-36	9.48704e-36	1
ENSG00000198791	CNOT7	4.53159	3.90457	0.627016	9.30546e-35	2.6412e-34	1
ENSG00000125910	S1PR4	2.35867	1.73247	0.626202	1.17955e-63	6.70396e-63	1
ENSG00000112514	CUTA	6.12417	5.49803	0.626142	9.22021e-115	1.19067e-113	1
ENSG00000141646	SMAD4	3.00856	2.38253	0.626026	9.74866e-36	2.85477e-35	1
ENSG00000119596	YLPM1	3.93244	3.30644	0.626002	1.23168e-48	5.10111e-48	1
ENSG00000153147	SMARCA5	5.59401	4.96842	0.625587	3.77778e-40	1.26239e-39	1
ENSG00000119655	NPC2	2.69963	2.0742	0.62543	3.23613e-40	1.08446e-39	1
ENSG00000168280	KIF5C	1.14264	0.518109	0.624532	1.11544e-81	8.69396e-81	1
ENSG00000167632	TRAPPC9	1.70044	1.07595	0.624499	7.35249e-62	4.04455e-61	1
ENSG00000010244	ZNF207	6.2758	5.65134	0.624456	1.59779e-53	7.41829e-53	1
ENSG00000166946	CCNDBP1	2.99849	2.37404	0.624452	1.03406e-40	3.50933e-40	1
ENSG00000138081	FBXO11	2.28683	1.66297	0.62386	6.12673e-45	2.32926e-44	1
ENSG00000158427	TMSB15B	1.37293	0.749717	0.623211	9.82717e-62	5.39581e-61	1
ENSG00000166888	STAT6	3.86921	3.246	0.623202	1.4819e-57	7.47336e-57	1
ENSG00000172725	CORO1B	3.81134	3.18821	0.623131	3.14598e-36	9.37054e-36	1
ENSG00000265962	GACAT2	1.01566	0.392587	0.623072	1.30657e-101	1.41378e-100	1
ENSG00000113712	CSNK1A1	4.84678	4.22372	0.623064	1.58595e-39	5.21125e-39	1
ENSG00000197081	IGF2R	2.0284	1.40554	0.622862	1.70559e-61	9.33022e-61	1
ENSG00000241990	PRR34-AS1	0.850381	0.227575	0.622805	7.86071e-122	1.11637e-120	1
ENSG00000180964	TCEAL8	1.7657	1.14427	0.621432	5.33434e-40	1.77651e-39	1
ENSG00000166295	ANAPC16	5.92558	5.3042	0.621381	2.89894e-79	2.17623e-78	1
ENSG00000102595	UGGT2	1.40136	0.780143	0.621221	2.02347e-64	1.16745e-63	1
ENSG00000213064	SFT2D2	3.09228	2.47116	0.621121	8.34108e-35	2.37204e-34	1
ENSG00000109107	ALDOC	1.23404	0.612945	0.621096	8.77106e-70	5.64482e-69	1
ENSG00000128311	TST	1.47694	0.855931	0.621005	2.17392e-59	1.13861e-58	1
ENSG00000198862	LTN1	2.10981	1.48884	0.620969	6.7766e-47	2.68609e-46	1
ENSG00000154114	TBCEL	1.18712	0.566197	0.620926	3.1134e-84	2.55117e-83	1
ENSG00000106009	BRAT1	2.75055	2.12968	0.620871	4.78521e-52	2.1548e-51	1
ENSG00000105053	VRK3	2.38811	1.76729	0.620815	7.37976e-43	2.65124e-42	1
ENSG00000158092	NCK1	2.52683	1.90615	0.62068	5.84325e-37	1.77856e-36	1
ENSG00000047188	YTHDC2	3.05394	2.43336	0.620574	1.12663e-43	4.13298e-43	1
ENSG00000088888	MAVS	1.81271	1.1922	0.620511	4.6773e-80	3.55186e-79	1
ENSG00000176463	SLCO3A1	1.1962	0.576091	0.620113	1.0346e-64	5.99254e-64	1
ENSG00000127084	FGD3	1.626	1.00597	0.620035	8.78195e-64	5.00567e-63	1
ENSG00000186001	LRCH3	2.45708	1.83705	0.620032	3.04544e-55	1.46459e-54	1
ENSG00000171988	JMJD1C	5.43494	4.81493	0.62001	1.23847e-35	3.61149e-35	1
ENSG00000134905	CARS2	3.28838	2.66878	0.619601	3.88849e-26	8.26672e-26	1
ENSG00000188690	UROS	3.03411	2.41496	0.619158	2.19716e-25	4.51821e-25	1
ENSG00000048991	R3HDM1	4.10013	3.48152	0.618617	8.92479e-34	2.46046e-33	1
ENSG00000261236	BOP1	4.35735	3.73878	0.618568	8.94584e-12	1.10696e-11	1
ENSG00000085511	MAP3K4	2.52935	1.91078	0.618564	1.17096e-42	4.18513e-42	1
ENSG00000196968	FUT11	1.4549	0.836413	0.61849	2.09371e-63	1.18597e-62	1
ENSG00000014824	SLC30A9	2.93032	2.31194	0.618375	8.59997e-45	3.25383e-44	1
ENSG00000161671	EMC10	3.59888	2.98059	0.618289	3.17405e-44	1.18199e-43	1
ENSG00000203667	COX20	4.11531	3.49712	0.618191	1.26281e-36	3.80066e-36	1
ENSG00000147133	TAF1	2.36361	1.74544	0.618178	3.10594e-52	1.40504e-51	1
ENSG00000021574	SPAST	1.76202	1.14386	0.618157	1.69124e-60	9.03013e-60	1
ENSG00000005020	SKAP2	3.18678	2.56887	0.617908	1.16398e-26	2.52638e-26	1
ENSG00000049239	H6PD	0.947816	0.330032	0.617784	1.58058e-114	2.03665e-113	1
ENSG00000175390	EIF3F	7.98663	7.36892	0.617711	3.11314e-85	2.60885e-84	1
ENSG00000198900	TOP1	7.167	6.5493	0.617698	5.70966e-58	2.90799e-57	1
ENSG00000163536	SERPINI1	1.36373	0.74604	0.617686	5.30387e-68	3.3054e-67	1
ENSG00000204237	OXLD1	2.72415	2.10659	0.617551	6.26459e-42	2.19978e-41	1
ENSG00000163349	HIPK1	1.79827	1.18083	0.617441	9.77725e-60	5.1552e-59	1
ENSG00000116350	SRSF4	5.7075	5.09006	0.617434	4.56434e-38	1.43896e-37	1
ENSG00000126945	HNRNPH2	3.00341	2.38617	0.617241	6.23707e-27	1.36577e-26	1
ENSG00000141279	NPEPPS	4.1456	3.52897	0.616638	3.36731e-36	1.00197e-35	1
ENSG00000284543	LINC01226	0.745773	0.129349	0.616424	2.07534e-174	5.1844e-173	1
ENSG00000134996	OSTF1	3.09846	2.48204	0.616419	5.05823e-52	2.27601e-51	1
ENSG00000099624	ATP5F1D	6.73533	6.11903	0.616299	6.86919e-37	2.086e-36	1
ENSG00000112425	EPM2A	1.86943	1.25331	0.616128	7.31229e-57	3.64719e-56	1
ENSG00000119048	UBE2B	4.26721	3.65139	0.615815	1.49824e-16	2.16394e-16	1
ENSG00000079974	RABL2B	1.5767	0.961069	0.615635	2.6391e-46	1.03086e-45	1
ENSG00000058453	CROCC	1.11667	0.501082	0.615585	1.59497e-82	1.26825e-81	1
ENSG00000123144	TRIR	6.97975	6.36463	0.615121	2.22551e-21	3.88028e-21	1
ENSG00000126464	PRR12	1.80567	1.19059	0.615079	1.95006e-57	9.80926e-57	1
ENSG00000132849	PATJ	0.871903	0.256834	0.615068	2.79943e-120	3.88697e-119	1
ENSG00000140259	MFAP1	2.83207	2.21706	0.615007	5.5817e-42	1.96231e-41	1
ENSG00000179335	CLK3	2.32719	1.71274	0.614454	9.32116e-37	2.81973e-36	1
ENSG00000155465	SLC7A7	1.43513	0.820724	0.614404	8.42337e-73	5.70376e-72	1
ENSG00000065526	SPEN	4.85543	4.24153	0.613894	1.44738e-41	5.02654e-41	1
ENSG00000005206	SPPL2B	2.09282	1.47901	0.613812	2.08832e-65	1.22581e-64	1
ENSG00000102098	SCML2	1.71712	1.10337	0.613754	1.89172e-49	7.99163e-49	1
ENSG00000108799	EZH1	1.99785	1.38434	0.613509	5.04168e-57	2.52105e-56	1
ENSG00000157637	SLC38A10	2.18565	1.57246	0.613187	1.23948e-44	4.66868e-44	1
ENSG00000015475	BID	3.67289	3.05997	0.612915	2.95338e-58	1.51397e-57	1
ENSG00000188554	NBR1	1.75148	1.13882	0.612663	3.89938e-46	1.51813e-45	1
ENSG00000177051	FBXO46	1.54766	0.935004	0.612655	8.43681e-65	4.90597e-64	1
ENSG00000001629	ANKIB1	2.33479	1.72228	0.612516	3.76539e-41	1.29037e-40	1
ENSG00000167216	KATNAL2	0.904511	0.29204	0.612472	4.01617e-106	4.67078e-105	1
ENSG00000103056	SMPD3	0.840807	0.228381	0.612426	1.90964e-120	2.66717e-119	1
ENSG00000198912	C1orf174	2.42956	1.81737	0.612187	1.26341e-37	3.92131e-37	1
ENSG00000109775	UFSP2	2.03421	1.42222	0.611981	1.30305e-51	5.80138e-51	1
ENSG00000137504	CREBZF	3.68589	3.07412	0.611764	4.04027e-44	1.4989e-43	1
ENSG00000037637	FBXO42	2.00616	1.39455	0.611609	3.3667e-58	1.72361e-57	1
ENSG00000120727	PAIP2	5.64198	5.03051	0.611473	1.8667e-58	9.61923e-58	1
ENSG00000144468	RHBDD1	2.02419	1.41288	0.611309	1.93769e-58	9.97637e-58	1
ENSG00000104921	FCER2	1.18256	0.571487	0.611072	2.32608e-68	1.45809e-67	1
ENSG00000115020	PIKFYVE	2.55654	1.94637	0.610172	7.52929e-38	2.36172e-37	1
ENSG00000175938	ORAI3	1.09708	0.486962	0.610115	1.19415e-81	9.30129e-81	1
ENSG00000161010	MRNIP	1.73325	1.12319	0.610064	4.66124e-67	2.82447e-66	1
ENSG00000148444	COMMD3	2.7079	2.09788	0.610017	4.1532e-60	2.20064e-59	1
ENSG00000182196	ARL6IP4	6.46397	5.85401	0.609955	2.9367e-10	3.47801e-10	1
ENSG00000062725	APPBP2	1.81491	1.20504	0.609873	6.64114e-49	2.76894e-48	1
ENSG00000168502	MTCL1	1.65198	1.04241	0.609577	1.89305e-65	1.11285e-64	1
ENSG00000196693	ZNF33B	1.52034	0.910984	0.609353	7.47537e-57	3.72696e-56	1
ENSG00000155966	AFF2	2.972	2.36265	0.609353	2.74365e-28	6.29128e-28	1
ENSG00000125352	RNF113A	2.51058	1.9015	0.609082	4.83802e-34	1.34319e-33	1
ENSG00000196172	ZNF681	1.0438	0.435269	0.608528	5.09892e-87	4.38812e-86	1
ENSG00000165487	MICU2	3.20492	2.59642	0.608503	4.69086e-20	7.71644e-20	1
ENSG00000182087	TMEM259	4.09614	3.48782	0.608318	7.66508e-21	1.30486e-20	1
ENSG00000068885	IFT80	1.5918	0.983659	0.608138	1.51593e-52	6.88669e-52	1
ENSG00000183323	CCDC125	1.31228	0.704348	0.607932	8.54141e-79	6.36351e-78	1
ENSG00000033800	PIAS1	3.55757	2.94975	0.607815	7.48968e-33	2.00813e-32	1
ENSG00000198169	ZNF251	1.36406	0.756403	0.60766	5.25466e-74	3.62247e-73	1
ENSG00000109670	FBXW7	3.23229	2.62544	0.606851	2.20022e-35	6.36576e-35	1
ENSG00000063587	ZNF275	1.20663	0.600788	0.605841	7.58766e-66	4.49402e-65	1
ENSG00000189223	PAX8-AS1	1.46478	0.859277	0.605508	1.23927e-97	1.26781e-96	1
ENSG00000133983	COX16	4.61262	4.00729	0.605328	2.01121e-43	7.32342e-43	1
ENSG00000163644	PPM1K	4.39637	3.79156	0.604814	1.25866e-36	3.78913e-36	1
ENSG00000117505	DR1	3.69522	3.09043	0.60479	1.36576e-19	2.20884e-19	1
ENSG00000175931	UBE2O	2.34594	1.74118	0.604758	1.0707e-42	3.83026e-42	1
ENSG00000131871	SELENOS	2.27272	1.66811	0.604614	9.78037e-37	2.95714e-36	1
ENSG00000151131	C12orf45	3.9904	3.38596	0.604435	2.00379e-53	9.27411e-53	1
ENSG00000258289	CHURC1	5.61088	5.00701	0.603866	9.17131e-65	5.32783e-64	1
ENSG00000136243	NUP42	3.10645	2.50296	0.603487	3.59667e-34	1.00208e-33	1
ENSG00000204227	RING1	2.24658	1.64326	0.603318	5.10961e-42	1.79848e-41	1
ENSG00000119333	WDR34	2.74314	2.13995	0.603189	3.51751e-35	1.01249e-34	1
ENSG00000186104	CYP2R1	1.60043	0.997332	0.603097	4.88225e-61	2.64749e-60	1
ENSG00000150672	DLG2	1.0384	0.435378	0.60302	5.31461e-95	5.18559e-94	1
ENSG00000082898	XPO1	5.3455	4.74252	0.602979	4.47347e-47	1.77795e-46	1
ENSG00000169045	HNRNPH1	6.51644	5.91349	0.602949	5.19899e-67	3.14226e-66	1
ENSG00000236287	ZBED5	2.42329	1.82046	0.602825	5.43236e-51	2.37912e-50	1
ENSG00000119950	MXI1	1.56614	0.963901	0.602235	1.72975e-65	1.01787e-64	1
ENSG00000020922	MRE11	3.00926	2.40709	0.602172	3.2884e-40	1.10042e-39	1
ENSG00000152620	NADK2	1.32805	0.726168	0.601884	1.45736e-58	7.53289e-58	1
ENSG00000233429	HOTAIRM1	1.10949	0.507804	0.601689	2.21006e-85	1.85601e-84	1
ENSG00000115694	STK25	3.21542	2.61375	0.601673	5.05442e-28	1.14786e-27	1
ENSG00000168906	MAT2A	5.12376	4.52277	0.600999	2.89555e-40	9.71433e-40	1
ENSG00000108219	TSPAN14	1.78355	1.18278	0.600767	2.04402e-39	6.70521e-39	1
ENSG00000182108	DEXI	1.32405	0.723421	0.600634	2.09417e-52	9.50259e-52	1
ENSG00000113318	MSH3	2.9508	2.35025	0.600551	1.53982e-38	4.93613e-38	1
ENSG00000073614	KDM5A	4.16748	3.56719	0.60029	1.22666e-43	4.49712e-43	1
ENSG00000136485	DCAF7	4.58456	3.98436	0.600206	5.30487e-21	9.09495e-21	1
ENSG00000162441	LZIC	2.71018	2.11007	0.600114	1.01215e-36	3.05567e-36	1
ENSG00000100505	TRIM9	0.713493	0.113421	0.600071	2.02611e-161	4.46651e-160	1
ENSG00000169660	HEXD	2.5159	1.91598	0.599923	1.19456e-39	3.9394e-39	1
ENSG00000159346	ADIPOR1	2.67519	2.07533	0.599858	1.6821e-18	2.60939e-18	1
ENSG00000105677	TMEM147	3.40706	2.8075	0.599565	2.2274e-25	4.5796e-25	1
ENSG00000173744	AGFG1	2.36115	1.76161	0.599546	1.44323e-36	4.33569e-36	1
ENSG00000244038	DDOST	5.20431	4.60482	0.599487	6.81402e-44	2.51294e-43	1
ENSG00000153406	NMRAL1	3.35244	2.7531	0.599335	1.08394e-66	6.52793e-66	1
ENSG00000174695	TMEM167A	3.5837	2.98449	0.599214	1.8163e-43	6.61981e-43	1
ENSG00000057252	SOAT1	1.68325	1.08415	0.599098	4.02115e-57	2.0133e-56	1
ENSG00000154727	GABPA	2.47923	1.88027	0.59896	3.02768e-33	8.20716e-33	1
ENSG00000107164	FUBP3	2.04318	1.44442	0.598761	4.48516e-33	1.21108e-32	1
ENSG00000038382	TRIO	1.48966	0.891232	0.598424	1.73111e-56	8.59805e-56	1
ENSG00000284707	AC079781.5	3.73162	3.13339	0.598232	1.46779e-29	3.50869e-29	1
ENSG00000125827	TMX4	3.67263	3.07441	0.598223	1.34045e-16	1.93913e-16	1
ENSG00000101966	XIAP	2.03138	1.43319	0.59819	3.2135e-43	1.16475e-42	1
ENSG00000189079	ARID2	2.27513	1.677	0.598139	2.65035e-54	1.25216e-53	1
ENSG00000153201	RANBP2	4.72863	4.13072	0.59791	7.76484e-31	1.94302e-30	1
ENSG00000100360	IFT27	1.80963	1.21175	0.597879	2.32287e-67	1.42139e-66	1
ENSG00000130939	UBE4B	2.04222	1.44436	0.597858	8.70121e-49	3.61637e-48	1
ENSG00000246089	AC016065.1	1.28943	0.691576	0.597857	2.82936e-60	1.50458e-59	1
ENSG00000157259	GATAD1	1.59594	0.998156	0.597779	6.90851e-41	2.35519e-40	1
ENSG00000243926	TIPARP-AS1	0.93875	0.341092	0.597658	5.50213e-101	5.89956e-100	1
ENSG00000123159	GIPC1	1.10875	0.511154	0.597599	7.01061e-61	3.78253e-60	1
ENSG00000188243	COMMD6	6.51182	5.91453	0.597284	3.22545e-153	6.61665e-152	1
ENSG00000138698	RAP1GDS1	2.91449	2.31721	0.597284	2.80216e-36	8.35908e-36	1
ENSG00000066654	THUMPD1	3.26702	2.66978	0.597238	1.2685e-35	3.69814e-35	1
ENSG00000265808	SEC22B	2.5819	1.98471	0.597195	7.60493e-29	1.77554e-28	1
ENSG00000125651	GTF2F1	3.56479	2.9677	0.59709	1.56172e-37	4.83449e-37	1
ENSG00000107719	PALD1	2.08939	1.49239	0.597002	5.69238e-49	2.37588e-48	1
ENSG00000135597	REPS1	2.24578	1.64879	0.596989	1.60114e-43	5.84823e-43	1
ENSG00000188211	NCR3LG1	1.1729	0.575939	0.596962	1.24846e-91	1.15428e-90	1
ENSG00000100813	ACIN1	5.90577	5.3089	0.596868	8.50709e-49	3.53943e-48	1
ENSG00000100629	CEP128	2.05437	1.4576	0.596773	7.41643e-46	2.87508e-45	1
ENSG00000177426	TGIF1	1.53851	0.942073	0.59644	3.84248e-44	1.42686e-43	1
ENSG00000127920	GNG11	1.06632	0.470218	0.596103	1.37992e-127	2.10389e-126	1
ENSG00000175203	DCTN2	4.34868	3.75264	0.596039	2.83314e-22	5.13205e-22	1
ENSG00000114503	NCBP2	4.11005	3.51412	0.595934	1.23549e-42	4.41178e-42	1
ENSG00000242265	PEG10	5.15811	4.5625	0.595606	1.6069e-28	3.7186e-28	1
ENSG00000135404	CD63	3.47622	2.8807	0.59552	1.2741e-15	1.77826e-15	1
ENSG00000102786	INTS6	3.28938	2.69397	0.595413	2.61542e-35	7.55593e-35	1
ENSG00000140280	LYSMD2	1.60766	1.01226	0.595401	3.15923e-21	5.47192e-21	1
ENSG00000139146	SINHCAF	5.62633	5.0315	0.594831	2.79079e-40	9.36816e-40	1
ENSG00000113384	GOLPH3	2.96209	2.36741	0.594682	1.54237e-28	3.57065e-28	1
ENSG00000185344	ATP6V0A2	2.2809	1.68623	0.594666	1.76797e-53	8.19551e-53	1
ENSG00000095066	HOOK2	1.257	0.662569	0.594436	2.37393e-59	1.24117e-58	1
ENSG00000119787	ATL2	2.55807	1.96375	0.594325	7.94984e-56	3.88484e-55	1
ENSG00000136213	CHST12	1.22288	0.628595	0.594284	7.21456e-68	4.48434e-67	1
ENSG00000110048	OSBP	2.75671	2.16255	0.594161	1.135e-28	2.63688e-28	1
ENSG00000182400	TRAPPC6B	1.62028	1.02622	0.594052	7.49913e-53	3.43182e-52	1
ENSG00000105808	RASA4	2.3121	1.71833	0.59377	1.53039e-34	4.31372e-34	1
ENSG00000086598	TMED2	3.89698	3.30387	0.593111	1.04942e-20	1.77294e-20	1
ENSG00000177576	C18orf32	2.40901	1.8159	0.593108	1.94587e-32	5.13795e-32	1
ENSG00000108828	VAT1	1.48249	0.88952	0.592967	1.42685e-50	6.19157e-50	1
ENSG00000106615	RHEB	3.88008	3.28713	0.592946	7.0675e-09	8.06778e-09	1
ENSG00000005801	ZNF195	2.64451	2.05159	0.592915	3.87643e-60	2.05583e-59	1
ENSG00000160408	ST6GALNAC6	1.85909	1.26621	0.592877	5.72494e-66	3.39929e-65	1
ENSG00000065559	MAP2K4	1.88194	1.28911	0.592829	1.65534e-40	5.59963e-40	1
ENSG00000035720	STAP1	4.8043	4.21153	0.59277	6.66031e-34	1.84391e-33	1
ENSG00000113658	SMAD5	2.71933	2.12667	0.592665	1.14665e-35	3.34786e-35	1
ENSG00000025708	TYMP	1.16466	0.572184	0.592472	8.99733e-66	5.32628e-65	1
ENSG00000171853	TRAPPC12	2.66488	2.07241	0.59247	1.39783e-65	8.25423e-65	1
ENSG00000127990	SGCE	2.42297	1.83052	0.592444	2.17596e-40	7.33347e-40	1
ENSG00000235954	TTC28-AS1	1.63939	1.04707	0.592323	3.05297e-55	1.46761e-54	1
ENSG00000135749	PCNX2	1.4938	0.901558	0.592241	5.22966e-62	2.88891e-61	1
ENSG00000124177	CHD6	2.18108	1.58889	0.592184	3.04182e-55	1.46344e-54	1
ENSG00000198589	LRBA	2.99397	2.40226	0.591707	1.60574e-49	6.79322e-49	1
ENSG00000171492	LRRC8D	1.65598	1.06434	0.591637	1.13551e-60	6.08765e-60	1
ENSG00000092758	COL9A3	1.46605	0.874612	0.591437	1.15333e-51	5.14837e-51	1
ENSG00000065357	DGKA	2.63306	2.04176	0.591301	3.4134e-58	1.74676e-57	1
ENSG00000145990	GFOD1	1.61945	1.02829	0.591156	1.13012e-53	5.27389e-53	1
ENSG00000146757	ZNF92	3.20617	2.61514	0.591034	1.1746e-20	1.98131e-20	1
ENSG00000235244	DANT2	0.782284	0.191255	0.591029	3.05257e-144	5.60081e-143	1
ENSG00000058063	ATP11B	2.45022	1.85927	0.590947	2.92672e-50	1.25982e-49	1
ENSG00000189266	PNRC2	5.75207	5.16124	0.590833	1.23648e-40	4.19231e-40	1
ENSG00000060749	QSER1	1.95844	1.36764	0.590805	2.16416e-48	8.89451e-48	1
ENSG00000166483	WEE1	3.7923	3.20178	0.590511	7.93036e-26	1.66203e-25	1
ENSG00000128654	MTX2	2.87542	2.28497	0.590451	1.18184e-37	3.6778e-37	1
ENSG00000135002	RFK	2.30787	1.71768	0.590197	1.32267e-25	2.74332e-25	1
ENSG00000160294	MCM3AP	2.54746	1.95783	0.589632	2.09926e-48	8.63679e-48	1
ENSG00000124160	NCOA5	2.11375	1.52418	0.589575	2.55727e-34	7.15698e-34	1
ENSG00000213047	DENND1B	1.68004	1.09052	0.589524	8.41038e-34	2.32081e-33	1
ENSG00000100968	NFATC4	1.35459	0.765089	0.589497	7.84847e-69	4.95657e-68	1
ENSG00000138629	UBL7	3.75914	3.16999	0.589153	1.07232e-44	4.04422e-44	1
ENSG00000100104	SRRD	2.06582	1.47679	0.589029	5.60675e-42	1.97054e-41	1
ENSG00000205268	PDE7A	3.70125	3.11258	0.588672	2.10165e-17	3.12288e-17	1
ENSG00000073417	PDE8A	1.00565	0.417101	0.588545	3.35709e-97	3.39037e-96	1
ENSG00000151923	TIAL1	5.13411	4.54578	0.588334	1.70945e-32	4.52178e-32	1
ENSG00000185808	PIGP	1.96298	1.37483	0.588154	8.71215e-39	2.81187e-38	1
ENSG00000269609	RPARP-AS1	1.09431	0.506267	0.588046	4.60784e-84	3.7627e-83	1
ENSG00000167978	SRRM2	7.94129	7.35338	0.587911	3.7418e-74	2.58708e-73	1
ENSG00000137500	CCDC90B	3.29563	2.70788	0.587743	7.94217e-48	3.21937e-47	1
ENSG00000156521	TYSND1	2.33283	1.74529	0.587537	4.78317e-44	1.77061e-43	1
ENSG00000196268	ZNF493	2.32482	1.7374	0.587423	2.16382e-48	8.89451e-48	1
ENSG00000119638	NEK9	2.63574	2.04857	0.58717	1.33941e-37	4.15392e-37	1
ENSG00000126934	MAP2K2	4.50385	3.91681	0.587036	0.00036424	0.000377829	1
ENSG00000145860	RNF145	2.71339	2.12649	0.586906	1.75118e-14	2.35887e-14	1
ENSG00000039523	RIPOR1	1.10164	0.514746	0.586895	9.76183e-70	6.26879e-69	1
ENSG00000177150	FAM210A	2.62826	2.04149	0.586771	1.09318e-28	2.54173e-28	1
ENSG00000132185	FCRLA	7.29232	6.70591	0.586409	3.15167e-48	1.28948e-47	1
ENSG00000275895	U2AF1L5	3.08733	2.50122	0.586116	5.25857e-08	5.88848e-08	1
ENSG00000142856	ITGB3BP	2.87995	2.29425	0.585701	4.47086e-38	1.411e-37	1
ENSG00000162688	AGL	1.81115	1.22551	0.585635	2.6714e-47	1.06928e-46	1
ENSG00000163001	CFAP36	1.70871	1.12317	0.585539	4.08367e-51	1.79645e-50	1
ENSG00000165097	KDM1B	1.81261	1.22714	0.585476	2.84604e-55	1.36981e-54	1
ENSG00000101596	SMCHD1	6.0207	5.43554	0.58516	1.77244e-34	4.98408e-34	1
ENSG00000125991	ERGIC3	4.78636	4.20143	0.584935	3.7241e-35	1.07066e-34	0
ENSG00000111653	ING4	1.75976	1.17484	0.584924	4.93388e-49	2.06148e-48	0
ENSG00000114857	NKTR	5.65741	5.07259	0.584814	2.55575e-56	1.26355e-55	0
ENSG00000278053	DDX52	2.92358	2.3391	0.584478	4.77943e-44	1.76978e-43	0
ENSG00000163738	MTHFD2L	2.87903	2.29497	0.584063	9.36598e-35	2.65774e-34	0
ENSG00000184220	CMSS1	3.85253	3.26882	0.583717	1.50349e-45	5.78294e-45	0
ENSG00000198911	SREBF2	3.14048	2.55705	0.583433	4.88914e-33	1.31865e-32	0
ENSG00000131171	SH3BGRL	4.93812	4.35489	0.583233	2.70784e-47	1.0835e-46	0
ENSG00000163565	IFI16	7.07835	6.49588	0.582472	2.80071e-86	2.38081e-85	0
ENSG00000029725	RABEP1	4.72556	4.14346	0.582095	4.03888e-27	8.90529e-27	0
ENSG00000086189	DIMT1	3.28375	2.70188	0.58187	2.71919e-39	8.89041e-39	0
ENSG00000090989	EXOC1	1.96316	1.3814	0.581764	2.16322e-48	8.89451e-48	0
ENSG00000196705	ZNF431	2.79524	2.21349	0.581745	2.77823e-51	1.22766e-50	0
ENSG00000183808	RBM12B	1.451	0.869282	0.581718	1.76669e-70	1.14825e-69	0
ENSG00000263264	AC119396.1	4.61939	4.03791	0.581487	8.39905e-38	2.62756e-37	0
ENSG00000147654	EBAG9	2.71703	2.13614	0.580889	1.08498e-41	3.7784e-41	0
ENSG00000111731	C2CD5	1.86879	1.28796	0.580825	2.08992e-60	1.11337e-59	0
ENSG00000170949	ZNF160	2.46101	1.88068	0.580326	6.71727e-61	3.62923e-60	0
ENSG00000132549	VPS13B	2.31412	1.73416	0.579963	3.45554e-56	1.70057e-55	0
ENSG00000090615	GOLGA3	2.92109	2.34115	0.579937	3.51499e-42	1.24202e-41	0
ENSG00000138069	RAB1A	3.11831	2.53845	0.579866	1.18975e-32	3.16267e-32	0
ENSG00000125629	INSIG2	1.88914	1.30937	0.579767	3.53296e-24	6.9287e-24	0
ENSG00000108622	ICAM2	3.32996	2.75021	0.579749	2.14915e-32	5.6646e-32	0
ENSG00000196704	AMZ2	3.53806	2.95841	0.579653	1.98671e-16	2.85861e-16	0
ENSG00000104177	MYEF2	1.58964	1.01025	0.579394	3.11261e-35	8.9682e-35	0
ENSG00000127511	SIN3B	1.93332	1.35415	0.579173	3.20868e-48	1.31235e-47	0
ENSG00000126247	CAPNS1	4.32098	3.74211	0.578877	1.93138e-27	4.30914e-27	0
ENSG00000188177	ZC3H6	1.09241	0.513743	0.578665	6.34701e-68	3.94925e-67	0
ENSG00000111669	TPI1	8.83901	8.26072	0.578281	1.13594e-76	8.1644e-76	0
ENSG00000124356	STAMBP	2.51446	1.93621	0.578253	5.66914e-47	2.24938e-46	0
ENSG00000197694	SPTAN1	5.0806	4.50267	0.577922	3.63883e-50	1.56294e-49	0
ENSG00000004455	AK2	5.76569	5.18807	0.577614	5.11985e-52	2.30286e-51	0
ENSG00000161091	MFSD12	2.47106	1.89399	0.577078	1.3754e-24	2.7443e-24	0
ENSG00000176783	RUFY1	2.64711	2.07004	0.577073	2.88733e-29	6.82744e-29	0
ENSG00000163755	HPS3	2.23647	1.65961	0.576863	2.60441e-50	1.12354e-49	0
ENSG00000063601	MTMR1	2.14696	1.57037	0.576595	8.04532e-36	2.36417e-35	0
ENSG00000196199	MPHOSPH8	4.17716	3.60066	0.576505	9.41805e-50	4.00013e-49	0
ENSG00000152061	RABGAP1L	4.92928	4.35283	0.576451	5.99371e-59	3.12127e-58	0
ENSG00000230606	AC092683.1	1.69392	1.11753	0.576382	8.97484e-61	4.82909e-60	0
ENSG00000187994	RINL	1.92807	1.35187	0.5762	2.85752e-46	1.11507e-45	0
ENSG00000044115	CTNNA1	1.31304	0.736942	0.576101	4.57391e-66	2.72268e-65	0
ENSG00000197302	ZNF720	1.81511	1.23922	0.575891	1.3429e-55	6.52457e-55	0
ENSG00000115084	SLC35F5	1.87097	1.29515	0.575823	1.18389e-68	7.44879e-68	0
ENSG00000075945	KIFAP3	1.92595	1.35023	0.575726	4.64431e-39	1.5101e-38	0
ENSG00000135185	TMEM243	6.25338	5.67767	0.575706	9.41687e-22	1.67047e-21	0
ENSG00000110328	GALNT18	1.62058	1.04489	0.575693	1.34032e-72	9.03952e-72	0
ENSG00000137996	RTCA	2.86692	2.29126	0.575661	9.12793e-35	2.59206e-34	0
ENSG00000065600	PACC1	2.28699	1.71148	0.575509	1.42777e-43	5.22146e-43	0
ENSG00000113163	CERT1	2.47119	1.8958	0.575384	1.03909e-46	4.11182e-46	0
ENSG00000113593	PPWD1	2.87239	2.29705	0.575341	3.27349e-49	1.37308e-48	0
ENSG00000062650	WAPL	4.0902	3.51494	0.575259	2.74232e-26	5.85847e-26	0
ENSG00000153551	CMTM7	1.94038	1.36519	0.575188	2.59349e-14	3.47682e-14	0
ENSG00000015676	NUDCD3	2.46826	1.8933	0.574953	7.66807e-39	2.47963e-38	0
ENSG00000153936	HS2ST1	3.74419	3.16929	0.574905	7.62502e-16	1.07284e-15	0
ENSG00000164332	UBLCP1	2.50787	1.93311	0.574762	8.77861e-39	2.83255e-38	0
ENSG00000116489	CAPZA1	5.97961	5.40504	0.574573	1.47475e-32	3.90796e-32	0
ENSG00000100647	SUSD6	2.02659	1.45222	0.574369	4.27167e-54	2.00692e-53	0
ENSG00000138107	ACTR1A	2.77186	2.19768	0.574184	2.02484e-29	4.81594e-29	0
ENSG00000170468	RIOX1	1.66329	1.0892	0.574084	2.40699e-44	9.00031e-44	0
ENSG00000143771	CNIH4	2.32013	1.7461	0.574026	1.54969e-27	3.47064e-27	0
ENSG00000072958	AP1M1	3.21763	2.64362	0.57401	8.78803e-13	1.12113e-12	0
ENSG00000028310	BRD9	2.6327	2.05869	0.57401	9.38264e-42	3.27422e-41	0
ENSG00000157654	PALM2-AKAP2	4.91123	4.33753	0.573698	1.12152e-35	3.27693e-35	0
ENSG00000137133	HINT2	3.24645	2.67324	0.573207	4.2489e-09	4.87616e-09	0
ENSG00000143156	NME7	1.28817	0.714975	0.573193	2.47962e-53	1.14629e-52	0
ENSG00000102471	NDFIP2	1.12876	0.555609	0.573151	3.28396e-56	1.61815e-55	0
ENSG00000166387	PPFIBP2	2.38696	1.81382	0.573135	2.09804e-39	6.88052e-39	0
ENSG00000105223	PLD3	1.91305	1.34016	0.572888	8.31519e-35	2.36582e-34	0
ENSG00000151694	ADAM17	3.22264	2.65042	0.572224	1.30744e-52	5.95787e-52	0
ENSG00000105379	ETFB	4.47892	3.90674	0.572184	9.21455e-28	2.08142e-27	0
ENSG00000116747	RO60	4.08501	3.51286	0.57215	7.20697e-32	1.86749e-31	0
ENSG00000103091	WDR59	1.73937	1.16724	0.572129	4.07359e-72	2.72249e-71	0
ENSG00000106638	TBL2	1.24393	0.671867	0.572068	2.41933e-54	1.14576e-53	0
ENSG00000259956	RBM15B	2.98277	2.41106	0.571703	4.8774e-21	8.37787e-21	0
ENSG00000159596	TMEM69	2.45325	1.88156	0.571692	4.91925e-53	2.25907e-52	0
ENSG00000070269	TMEM260	1.38503	0.813419	0.571606	3.75241e-62	2.0826e-61	0
ENSG00000156709	AIFM1	3.09901	2.52799	0.571025	2.29144e-41	7.91685e-41	0
ENSG00000196233	LCOR	2.9018	2.33085	0.570944	4.69039e-44	1.73736e-43	0
ENSG00000155827	RNF20	2.3453	1.7745	0.570804	1.14663e-37	3.57105e-37	0
ENSG00000111726	CMAS	2.37214	1.80137	0.570773	1.3271e-25	2.75202e-25	0
ENSG00000232527	LINC02802	0.961986	0.391449	0.570538	3.43142e-77	2.49665e-76	0
ENSG00000167552	TUBA1A	6.19002	5.61986	0.570159	6.39924e-71	4.19841e-70	0
ENSG00000242616	GNG10	1.98267	1.41275	0.569918	1.94087e-39	6.36859e-39	0
ENSG00000169220	RGS14	2.31449	1.74468	0.569803	1.66491e-21	2.91834e-21	0
ENSG00000213585	VDAC1	6.92383	6.35414	0.569693	2.60011e-40	8.73307e-40	0
ENSG00000197982	C1orf122	2.75418	2.1846	0.569577	1.17475e-18	1.8344e-18	0
ENSG00000115271	GCA	2.42351	1.85416	0.569346	6.35141e-39	2.06063e-38	0
ENSG00000204120	GIGYF2	2.39089	1.82156	0.569331	1.35224e-41	4.69805e-41	0
ENSG00000151414	NEK7	1.62289	1.05363	0.569256	4.22474e-43	1.52566e-42	0
ENSG00000172175	MALT1	2.64652	2.07742	0.569102	2.63628e-34	7.3746e-34	0
ENSG00000178163	ZNF518B	1.41834	0.849242	0.569102	2.75757e-55	1.32831e-54	0
ENSG00000250903	GMDS-DT	1.27362	0.704636	0.568986	2.18877e-74	1.52043e-73	0
ENSG00000135387	CAPRIN1	5.95333	5.38434	0.568986	1.0865e-34	3.07869e-34	0
ENSG00000245060	LINC00847	1.20665	0.637688	0.568959	4.07865e-56	2.00555e-55	0
ENSG00000177398	UMODL1	0.743455	0.175035	0.56842	4.50483e-121	6.34435e-120	0
ENSG00000148153	INIP	2.19141	1.62314	0.568277	3.21285e-43	1.16475e-42	0
ENSG00000165322	ARHGAP12	1.15176	0.583526	0.56823	1.57978e-75	1.11443e-74	0
ENSG00000243056	EIF4EBP3	1.68529	1.11708	0.568211	3.24267e-64	1.86613e-63	0
ENSG00000132879	FBXO44	1.39355	0.825515	0.568037	2.56658e-54	1.21404e-53	0
ENSG00000155380	SLC16A1	3.61935	3.05157	0.567781	1.41131e-44	5.30914e-44	0
ENSG00000188511	C22orf34	1.82991	1.26242	0.567491	7.74204e-59	4.0211e-58	0
ENSG00000174891	RSRC1	4.05924	3.49196	0.56728	2.08822e-43	7.59915e-43	0
ENSG00000090060	PAPOLA	6.32487	5.75765	0.567214	9.56479e-39	3.08034e-38	0
ENSG00000110719	TCIRG1	2.15307	1.58587	0.567204	1.18299e-51	5.27876e-51	0
ENSG00000105983	LMBR1	2.69436	2.12755	0.566812	2.02032e-18	3.1238e-18	0
ENSG00000172262	ZNF131	3.39471	2.82815	0.566561	1.89875e-41	6.57742e-41	0
ENSG00000137409	MTCH1	3.43902	2.87246	0.566555	3.08982e-16	4.4104e-16	0
ENSG00000167984	NLRC3	2.57353	2.00706	0.566477	6.40721e-58	3.25764e-57	0
ENSG00000131378	RFTN1	5.19204	4.62583	0.566213	5.43662e-15	7.44714e-15	0
ENSG00000177455	CD19	5.95439	5.38821	0.566188	4.81833e-66	2.86385e-65	0
ENSG00000010626	LRRC23	1.46667	0.900699	0.565967	4.07576e-47	1.62371e-46	0
ENSG00000136279	DBNL	5.03147	4.46554	0.565929	3.4651e-17	5.10456e-17	0
ENSG00000243716	NPIPB5	2.71565	2.14973	0.565925	1.93664e-74	1.34608e-73	0
ENSG00000266844	AC093330.1	0.788726	0.223016	0.565711	2.56629e-120	3.57164e-119	0
ENSG00000132305	IMMT	4.78763	4.22216	0.565469	1.47783e-30	3.66388e-30	0
ENSG00000162885	B3GALNT2	1.20438	0.639183	0.565197	1.45421e-58	7.51989e-58	0
ENSG00000072818	ACAP1	4.1153	3.55013	0.565171	1.16577e-45	4.49566e-45	0
ENSG00000111371	SLC38A1	5.71425	5.14922	0.565034	7.2286e-27	1.57968e-26	0
ENSG00000123595	RAB9A	1.82413	1.25918	0.564948	1.11734e-35	3.26553e-35	0
ENSG00000143624	INTS3	2.01631	1.45141	0.564901	1.09845e-36	3.31358e-36	0
ENSG00000176049	JAKMIP2	0.903537	0.338668	0.564869	1.55182e-102	1.70253e-101	0
ENSG00000165506	DNAAF2	3.27192	2.70708	0.564833	7.89406e-26	1.65471e-25	0
ENSG00000104872	PIH1D1	3.94259	3.3778	0.564786	1.59321e-31	4.08183e-31	0
ENSG00000086666	ZFAND6	3.50479	2.94011	0.564684	7.92712e-30	1.91235e-29	0
ENSG00000151332	MBIP	2.05025	1.48584	0.56441	3.05454e-35	8.80518e-35	0
ENSG00000129625	REEP5	3.83724	3.27294	0.5643	1.04482e-32	2.78431e-32	0
ENSG00000181690	PLAG1	1.25287	0.688644	0.564228	2.51072e-66	1.50287e-65	0
ENSG00000108175	ZMIZ1	1.51662	0.952512	0.564106	5.16376e-59	2.69382e-58	0
ENSG00000124198	ARFGEF2	2.27546	1.71151	0.563943	9.84839e-37	2.97618e-36	0
ENSG00000152518	ZFP36L2	7.10855	6.54469	0.56386	2.01262e-19	3.23818e-19	0
ENSG00000113300	CNOT6	1.86334	1.29952	0.563821	2.90073e-40	9.72894e-40	0
ENSG00000134444	RELCH	1.93316	1.36953	0.563636	5.44432e-60	2.88217e-59	0
ENSG00000238113	LINC01410	1.29856	0.734929	0.563633	3.883e-64	2.2305e-63	0
ENSG00000171681	ATF7IP	3.63755	3.07393	0.56362	1.34612e-54	6.41361e-54	0
ENSG00000100575	TIMM9	3.403	2.83969	0.563309	6.34258e-32	1.64604e-31	0
ENSG00000095932	SMIM24	1.56123	0.997985	0.563249	2.24144e-32	5.90258e-32	0
ENSG00000136026	CKAP4	2.4496	1.88647	0.563126	2.02312e-19	3.25329e-19	0
ENSG00000168958	MFF	4.14689	3.5838	0.563084	1.23127e-33	3.3795e-33	0
ENSG00000164975	SNAPC3	2.08461	1.52174	0.562864	2.38381e-46	9.32684e-46	0
ENSG00000116213	WRAP73	2.14138	1.57852	0.562863	6.15984e-25	1.24312e-24	0
ENSG00000157680	DGKI	0.652012	0.0891668	0.562845	3.48984e-161	7.65045e-160	0
ENSG00000163463	KRTCAP2	5.61689	5.0542	0.562691	2.75341e-48	1.12849e-47	0
ENSG00000130810	PPAN	4.35678	3.79425	0.562533	5.77033e-29	1.35014e-28	0
ENSG00000173120	KDM2A	3.4901	2.92764	0.562458	1.59211e-41	5.52332e-41	0
ENSG00000123131	PRDX4	3.89627	3.33388	0.562391	2.44476e-49	1.02875e-48	0
ENSG00000103544	VPS35L	1.71578	1.15356	0.562221	7.32413e-39	2.37166e-38	0
ENSG00000170471	RALGAPB	1.75204	1.18983	0.562207	7.64786e-56	3.74036e-55	0
ENSG00000183828	NUDT14	1.26705	0.704858	0.562189	1.56501e-35	4.55585e-35	0
ENSG00000189227	C15orf61	3.02922	2.4671	0.562122	0.00213844	0.002193	0
ENSG00000126214	KLC1	2.97251	2.41039	0.562116	1.3402e-37	4.15528e-37	0
ENSG00000112406	HECA	2.16798	1.60611	0.561867	3.18954e-43	1.15677e-42	0
ENSG00000117620	SLC35A3	1.56753	1.00586	0.561665	8.39993e-49	3.49607e-48	0
ENSG00000173914	RBM4B	1.97256	1.41099	0.561573	2.62062e-37	8.06808e-37	0
ENSG00000134318	ROCK2	2.40946	1.84825	0.56121	3.69335e-28	8.42971e-28	0
ENSG00000060491	OGFR	3.70571	3.14452	0.561185	5.94705e-25	1.2012e-24	0
ENSG00000196961	AP2A1	2.14568	1.58464	0.561034	9.1798e-42	3.20628e-41	0
ENSG00000198464	ZNF480	1.80461	1.24363	0.560979	2.836e-38	9.01053e-38	0
ENSG00000185507	IRF7	1.24195	0.681408	0.560538	1.34798e-60	7.21367e-60	0
ENSG00000109572	CLCN3	2.6865	2.12624	0.560267	2.12365e-49	8.95542e-49	0
ENSG00000128563	PRKRIP1	3.82176	3.2615	0.560256	3.69361e-26	7.85948e-26	0
ENSG00000250317	SMIM20	3.99213	3.43201	0.560113	1.48936e-26	3.22372e-26	0
ENSG00000078142	PIK3C3	1.77895	1.21943	0.559513	4.04804e-51	1.78144e-50	0
ENSG00000141384	TAF4B	3.29943	2.73997	0.559458	8.42822e-32	2.17917e-31	0
ENSG00000128923	MINDY2	1.72079	1.16136	0.559429	2.83663e-49	1.1911e-48	0
ENSG00000126091	ST3GAL3	1.48733	0.928208	0.559126	7.76453e-48	3.14953e-47	0
ENSG00000184986	TMEM121	0.765423	0.206824	0.558599	1.11213e-106	1.29723e-105	0
ENSG00000064933	PMS1	3.31284	2.75431	0.558523	4.43101e-30	1.08131e-29	0
ENSG00000130726	TRIM28	6.09672	5.53825	0.558464	4.16928e-19	6.62331e-19	0
ENSG00000179134	SAMD4B	1.75308	1.19475	0.558326	3.01599e-45	1.1548e-44	0
ENSG00000100804	PSMB5	4.91585	4.35753	0.558323	1.24189e-42	4.43329e-42	0
ENSG00000152409	JMY	1.57429	1.01633	0.557963	4.55708e-37	1.39354e-36	0
ENSG00000067248	DHX29	2.84953	2.29159	0.557931	6.0293e-34	1.67e-33	0
ENSG00000130985	UBA1	4.83956	4.28169	0.557867	3.51004e-43	1.27067e-42	0
ENSG00000018510	AGPS	2.1532	1.59544	0.557757	8.29291e-38	2.59642e-37	0
ENSG00000102119	EMD	4.25775	3.70015	0.557596	0.00477	0.00486764	0
ENSG00000142207	URB1	1.81469	1.25742	0.557274	4.40732e-70	2.85353e-69	0
ENSG00000175322	ZNF519	1.63426	1.07725	0.557009	3.72393e-67	2.26814e-66	0
ENSG00000108854	SMURF2	1.7338	1.17688	0.556923	8.90206e-42	3.11111e-41	0
ENSG00000159079	CFAP298	4.25239	3.69548	0.556912	2.86797e-33	7.77959e-33	0
ENSG00000181038	METTL23	3.0401	2.48324	0.556867	2.10729e-33	5.74279e-33	0
ENSG00000197111	PCBP2	6.63309	6.0764	0.556687	2.61825e-112	3.27725e-111	0
ENSG00000214078	CPNE1	4.25093	3.69488	0.556058	4.95312e-09	5.67333e-09	0
ENSG00000142541	RPL13A	11.2161	10.6602	0.555828	9.24804e-283	5.40965e-281	0
ENSG00000116001	TIA1	3.89456	3.33911	0.555456	2.84726e-47	1.13852e-46	0
ENSG00000180879	SSR4	6.08023	5.52493	0.555307	6.22507e-130	9.80739e-129	0
ENSG00000164902	PHAX	3.62818	3.07324	0.554939	2.01506e-26	4.33224e-26	0
ENSG00000125676	THOC2	5.10192	4.54739	0.554523	1.85044e-36	5.54239e-36	0
ENSG00000185800	DMWD	1.5254	0.971006	0.554392	8.86152e-39	2.85696e-38	0
ENSG00000105701	FKBP8	5.74822	5.19422	0.554001	2.05534e-43	7.48181e-43	0
ENSG00000114268	PFKFB4	0.85162	0.29786	0.55376	2.76983e-84	2.27438e-83	0
ENSG00000196118	CCDC189	1.24651	0.692947	0.553558	2.79769e-56	1.38085e-55	0
ENSG00000172466	ZNF24	3.02624	2.47269	0.553549	1.27837e-28	2.96297e-28	0
ENSG00000107902	LHPP	3.41479	2.86129	0.553504	2.50806e-63	1.41863e-62	0
ENSG00000115165	CYTIP	4.33035	3.77747	0.552879	6.52366e-23	1.21525e-22	0
ENSG00000085491	SLC25A24	1.02471	0.471899	0.55281	9.29743e-61	4.99811e-60	0
ENSG00000129103	SUMF2	3.65566	3.10302	0.552642	6.27816e-55	3.007e-54	0
ENSG00000139746	RBM26	4.48297	3.93043	0.552535	5.82456e-31	1.46619e-30	0
ENSG00000078177	N4BP2	2.2719	1.71938	0.552525	2.06826e-34	5.8035e-34	0
ENSG00000117419	ERI3	3.45625	2.90375	0.552494	2.97594e-34	8.31687e-34	0
ENSG00000100485	SOS2	1.35727	0.804797	0.552469	1.1966e-45	4.61154e-45	0
ENSG00000182511	FES	0.736887	0.185015	0.551871	2.03062e-111	2.50719e-110	0
ENSG00000095787	WAC	4.1696	3.61777	0.55183	4.35753e-38	1.37633e-37	0
ENSG00000043514	TRIT1	1.9366	1.38523	0.551375	8.03835e-36	2.36271e-35	0
ENSG00000005893	LAMP2	1.86964	1.31831	0.551327	2.18006e-28	5.01939e-28	0
ENSG00000084754	HADHA	5.83504	5.28378	0.551261	2.33307e-43	8.48231e-43	0
ENSG00000047230	CTPS2	1.51385	0.962601	0.551249	4.26575e-44	1.58155e-43	0
ENSG00000115524	SF3B1	6.8454	6.29419	0.551208	2.87783e-33	7.80455e-33	0
ENSG00000196312	MFSD14C	2.86686	2.31594	0.550927	3.79752e-48	1.5505e-47	0
ENSG00000083223	TUT7	2.79384	2.24297	0.550866	4.16578e-50	1.78862e-49	0
ENSG00000089902	RCOR1	2.99127	2.44067	0.550601	1.48919e-22	2.73447e-22	0
ENSG00000133858	ZFC3H1	3.4163	2.86582	0.550485	3.92738e-37	1.20254e-36	0
ENSG00000156958	GALK2	1.39665	0.846336	0.550312	1.45633e-49	6.16331e-49	0
ENSG00000065243	PKN2	3.27507	2.72495	0.550124	2.58839e-44	9.66942e-44	0
ENSG00000132323	ILKAP	3.10704	2.55692	0.550124	7.84371e-10	9.18273e-10	0
ENSG00000170113	NIPA1	1.33731	0.787392	0.54992	2.21952e-55	1.06957e-54	0
ENSG00000248275	TRIM52-AS1	1.75834	1.20861	0.549726	1.13728e-39	3.75367e-39	0
ENSG00000114416	FXR1	4.91428	4.36457	0.54971	9.70883e-35	2.75371e-34	0
ENSG00000165661	QSOX2	2.01305	1.46343	0.549626	9.56786e-63	5.358e-62	0
ENSG00000142544	CTU1	1.97665	1.42704	0.549616	2.45264e-25	5.03395e-25	0
ENSG00000068903	SIRT2	1.88431	1.33481	0.549501	6.09327e-46	2.36524e-45	0
ENSG00000099956	SMARCB1	7.15669	6.60726	0.549428	7.95023e-59	4.12741e-58	0
ENSG00000164366	CCDC127	1.54206	0.992665	0.549392	6.41386e-51	2.80378e-50	0
ENSG00000203778	FAM229B	0.836992	0.287725	0.549267	1.66084e-90	1.50264e-89	0
ENSG00000121413	ZSCAN18	0.971878	0.422676	0.549202	4.75134e-67	2.87759e-66	0
ENSG00000165025	SYK	5.26814	4.71903	0.549105	2.00506e-19	3.22689e-19	0
ENSG00000204308	RNF5	3.74946	3.20039	0.549062	5.27238e-14	6.99354e-14	0
ENSG00000214046	SMIM7	3.97894	3.43	0.548942	4.89834e-34	1.35929e-33	0
ENSG00000161036	LRWD1	2.26169	1.71276	0.548932	8.74859e-18	1.31703e-17	0
ENSG00000147364	FBXO25	1.38097	0.832178	0.54879	1.20026e-53	5.59238e-53	0
ENSG00000113648	H2AFY	6.37016	5.82154	0.548618	3.5455e-10	4.18727e-10	0
ENSG00000112977	DAP	3.07221	2.52362	0.548587	1.98376e-25	4.08934e-25	0
ENSG00000074370	ATP2A3	4.90908	4.36063	0.548447	9.47003e-31	2.36121e-30	0
ENSG00000166200	COPS2	4.43366	3.88546	0.548203	3.74902e-21	6.47165e-21	0
ENSG00000164414	SLC35A1	1.43261	0.884421	0.54819	1.59935e-54	7.59868e-54	0
ENSG00000186815	TPCN1	2.37558	1.82758	0.548008	4.55477e-37	1.3932e-36	0
ENSG00000164985	PSIP1	5.8937	5.34576	0.547937	2.00211e-13	2.60856e-13	0
ENSG00000048028	USP28	1.7866	1.23881	0.547785	1.27738e-47	5.16019e-47	0
ENSG00000135750	KCNK1	0.766664	0.218941	0.547724	1.37691e-100	1.47103e-99	0
ENSG00000176386	CDC26	3.3728	2.82512	0.547682	1.78981e-38	5.72506e-38	0
ENSG00000168438	CDC40	4.08439	3.53677	0.547616	4.01219e-36	1.19056e-35	0
ENSG00000133606	MKRN1	3.05978	2.51236	0.547421	7.89699e-12	9.79127e-12	0
ENSG00000164930	FZD6	0.931241	0.384013	0.547228	7.38224e-75	5.1737e-74	0
ENSG00000149218	ENDOD1	1.64366	1.09644	0.547219	7.88835e-48	3.19865e-47	0
ENSG00000083937	CHMP2B	2.5172	1.96999	0.547211	1.60104e-37	4.95493e-37	0
ENSG00000144224	UBXN4	5.83135	5.28449	0.54686	1.70439e-47	6.86871e-47	0
ENSG00000178531	CTXN1	0.694513	0.148497	0.546016	7.53379e-117	1.00247e-115	0
ENSG00000179029	TMEM107	2.48662	1.9408	0.545826	3.61484e-15	4.97878e-15	0
ENSG00000237190	CDKN2AIPNL	2.6446	2.099	0.545605	5.68164e-25	1.14858e-24	0
ENSG00000092203	TOX4	3.63822	3.09294	0.545275	1.50533e-32	3.98721e-32	0
ENSG00000166557	TMED3	2.94367	2.39854	0.545137	5.7016e-34	1.58109e-33	0
ENSG00000119318	RAD23B	5.52671	4.98157	0.545136	1.58448e-08	1.79503e-08	0
ENSG00000145907	G3BP1	6.30194	5.75691	0.545027	4.51872e-18	6.89834e-18	0
ENSG00000148337	CIZ1	2.81042	2.26544	0.544975	4.70277e-20	7.73496e-20	0
ENSG00000184787	UBE2G2	4.14069	3.59618	0.544508	3.00498e-61	1.634e-60	0
ENSG00000204856	FAM216A	3.37618	2.83174	0.544442	1.59519e-26	3.44963e-26	0
ENSG00000154822	PLCL2	2.98273	2.43829	0.544439	5.36267e-28	1.21739e-27	0
ENSG00000080503	SMARCA2	2.48871	1.94439	0.544319	1.15214e-27	2.59308e-27	0
ENSG00000198551	ZNF627	1.23225	0.688068	0.544186	5.79171e-59	3.01741e-58	0
ENSG00000170734	POLH	2.88209	2.33793	0.544164	1.70301e-51	7.55358e-51	0
[truncated: 5,426 more rows]

## Sheet: SupplTable_6_UP_in_R
Supplementary Table 6. Differntial expression analysis comparing BL tumor cells in the NR (n=3) and R (n=9) groups. This tab report genes significantly (q>0.05) up-regulated in the R group. Immunoglobulin genes were removed from the analysis.
Ensembl	Gene	Avg log2(tpm + 1) in NR	Avg log2(tpm + 1) in R	Log2 fold change	p	q	Log2 fold change > log2(1.5) = 0.58
ENSG00000185201	IFITM2	1.25787	4.09706	-2.83919	0	0	1
ENSG00000163683	SMIM14	1.41158	4.15475	-2.74317	0	0	1
ENSG00000162511	LAPTM5	4.66939	6.99691	-2.32752	0	0	1
ENSG00000287080	HIST1H3C	0.566574	2.88282	-2.31625	0	0	1
ENSG00000066923	STAG3	1.62324	3.83361	-2.21038	0	0	1
ENSG00000145287	PLAC8	0.621708	2.68186	-2.06015	0	0	1
ENSG00000124575	HIST1H1D	3.87174	5.89527	-2.02353	0	0	1
ENSG00000184357	HIST1H1B	3.51377	5.50918	-1.99541	9.3971e-291	5.96968e-289	1
ENSG00000185262	UBALD2	1.32725	3.30708	-1.97984	0	0	1
ENSG00000008394	MGST1	1.03229	2.98683	-1.95454	0	0	1
ENSG00000163568	AIM2	0.103665	1.99408	-1.89041	0	0	1
ENSG00000064886	CHI3L2	0.0913565	1.95353	-1.86218	0	0	1
ENSG00000110848	CD69	2.14732	3.95987	-1.81255	0	0	1
ENSG00000087074	PPP1R15A	2.56119	4.24611	-1.68492	0	0	1
ENSG00000187837	HIST1H1C	3.97491	5.65537	-1.68046	2.09823e-270	1.11679e-268	1
ENSG00000196747	HIST1H2AI	2.50726	4.08522	-1.57796	3.01645e-203	9.4292e-202	1
ENSG00000116649	SRM	3.74477	5.29803	-1.55326	0	0	1
ENSG00000185885	IFITM1	1.72007	3.25211	-1.53204	4.5822e-296	2.99134e-294	1
ENSG00000273983	HIST1H3G	1.17048	2.70186	-1.53139	2.19101e-276	1.20414e-274	1
ENSG00000048740	CELF2	0.931304	2.45737	-1.52607	0	0	1
ENSG00000136810	TXN	4.62928	6.13935	-1.51007	0	0	1
ENSG00000275713	HIST1H2BH	0.440743	1.95017	-1.50942	0	0	1
ENSG00000286522	HIST1H3B	3.14197	4.60178	-1.45981	4.67086e-176	1.19203e-174	1
ENSG00000130522	JUND	3.88792	5.31672	-1.4288	0	0	1
ENSG00000197409	HIST1H3D	2.91901	4.34705	-1.42804	4.66664e-202	1.42852e-200	1
ENSG00000073111	MCM2	1.9081	3.33556	-1.42746	0	0	1
ENSG00000274618	HIST1H4F	0.376056	1.76861	-1.39256	1.06464e-298	7.10724e-297	1
ENSG00000198157	HMGN5	0.137889	1.52143	-1.38354	0	0	1
ENSG00000134574	DDB2	0.440703	1.81296	-1.37226	0	0	1
ENSG00000072694	FCGR2B	0.450338	1.81538	-1.36504	0	0	1
ENSG00000197043	ANXA6	1.23501	2.58542	-1.35041	0	0	1
ENSG00000112149	CD83	2.26322	3.61002	-1.34679	1.89836e-246	8.2467e-245	1
ENSG00000278828	HIST1H3H	1.75415	3.08867	-1.33452	9.94552e-175	2.50035e-173	1
ENSG00000164104	HMGB2	6.26979	7.59626	-1.32648	7.3812e-231	2.86896e-229	1
ENSG00000122862	SRGN	0.422509	1.74711	-1.3246	0	0	1
ENSG00000226950	DANCR	6.1812	7.50399	-1.32279	0	0	1
ENSG00000131400	NAPSA	1.37648	2.6954	-1.31892	1.7405e-266	8.86456e-265	1
ENSG00000079263	SP140	3.08225	4.39395	-1.31169	1.44332e-276	7.96927e-275	1
ENSG00000276903	HIST1H2AL	1.98884	3.29985	-1.31102	1.04316e-170	2.51551e-169	1
ENSG00000171848	RRM2	2.91794	4.22585	-1.30791	3.72998e-196	1.1046e-194	1
ENSG00000277775	HIST1H3F	0.629884	1.93251	-1.30262	3.5068e-258	1.66411e-256	1
ENSG00000170345	FOS	3.25828	4.5036	-1.24533	4.21909e-256	1.9398e-254	1
ENSG00000141682	PMAIP1	2.93646	4.17079	-1.23433	6.49776e-298	4.31334e-296	1
ENSG00000163564	PYHIN1	1.37478	2.60688	-1.2321	9.97181e-229	3.80087e-227	1
ENSG00000276410	HIST1H2BB	0.267621	1.49827	-1.23065	0	0	1
ENSG00000163618	CADPS	0.667732	1.89412	-1.22639	3.63134e-301	2.46597e-299	1
ENSG00000161981	SNRNP25	3.12848	4.32227	-1.19379	0	0	1
ENSG00000169718	DUS1L	2.16955	3.34472	-1.17517	1.45935e-268	7.59632e-267	1
ENSG00000276368	HIST1H2AJ	4.18596	5.34876	-1.1628	6.24776e-141	1.10846e-139	1
ENSG00000196126	HLA-DRB1	6.95467	8.10096	-1.14629	0	0	1
ENSG00000099860	GADD45B	3.36479	4.50623	-1.14143	5.00712e-228	1.89629e-226	1
ENSG00000117148	ACTL8	0.360549	1.4922	-1.13165	1.78757e-237	7.30864e-236	1
ENSG00000168298	HIST1H1E	6.48657	7.59781	-1.11124	6.7037e-195	1.97534e-193	1
ENSG00000165168	CYBB	0.950375	2.01985	-1.06947	1.35506e-210	4.51025e-209	1
ENSG00000278463	HIST1H2AB	0.558308	1.62289	-1.06458	3.34323e-235	1.33458e-233	1
ENSG00000134294	SLC38A2	2.3992	3.45811	-1.05891	1.24541e-157	2.6659e-156	1
ENSG00000132646	PCNA	3.3041	4.34738	-1.04328	3.53052e-189	9.90892e-188	1
ENSG00000117425	PTCH2	1.32925	2.36468	-1.03543	3.76221e-153	7.69106e-152	1
ENSG00000188229	TUBB4B	4.87485	5.90996	-1.03511	1.35142e-223	4.9285e-222	1
ENSG00000153922	CHD1	1.7914	2.82019	-1.02879	8.48658e-180	2.21363e-178	1
ENSG00000120699	EXOSC8	2.63747	3.66125	-1.02378	2.30907e-262	1.12744e-260	1
ENSG00000166164	BRD7	2.80856	3.83141	-1.02285	7.81738e-234	3.0893e-232	1
ENSG00000155115	GTF3C6	3.99475	5.01578	-1.02102	0	0	1
ENSG00000147872	PLIN2	1.0125	2.02279	-1.01029	1.57816e-250	7.01035e-249	1
ENSG00000167900	TK1	1.6294	2.63517	-1.00577	8.71108e-257	4.05237e-255	1
ENSG00000166803	PCLAF	3.81832	4.81864	-1.00032	3.49582e-205	1.11639e-203	1
ENSG00000142453	CARM1	1.4583	2.4565	-0.998198	7.12903e-231	2.78009e-229	1
ENSG00000073969	NSF	2.08424	3.08232	-0.998082	6.83915e-168	1.613e-166	1
ENSG00000277075	HIST1H2AE	1.19466	2.17611	-0.981451	8.28495e-145	1.532e-143	1
ENSG00000216490	IFI30	5.19891	6.18012	-0.981205	2.55896e-244	1.09158e-242	1
ENSG00000110063	DCPS	2.77912	3.7595	-0.98038	5.14025e-284	3.08311e-282	1
ENSG00000099977	DDT	3.58611	4.55521	-0.969102	1.83254e-278	1.02622e-276	1
ENSG00000104738	MCM4	3.03477	3.99567	-0.960898	1.05187e-151	2.13188e-150	1
ENSG00000213145	CRIP1	0.973251	1.92495	-0.951696	3.31371e-188	9.19127e-187	1
ENSG00000183722	LHFPL6	1.88774	2.82746	-0.939726	2.84943e-185	7.81179e-184	1
ENSG00000128016	ZFP36	3.46258	4.39706	-0.93448	7.2246e-155	1.50557e-153	1
ENSG00000123416	TUBA1B	8.06009	8.99349	-0.933402	8.71278e-221	3.11028e-219	1
ENSG00000140379	BCL2A1	0.305201	1.23199	-0.926792	5.44983e-245	2.33316e-243	1
ENSG00000274997	HIST1H2AH	1.64039	2.56677	-0.926389	1.01431e-101	1.09955e-100	1
ENSG00000162783	IER5	1.29057	2.2164	-0.925833	2.38981e-163	5.35826e-162	1
ENSG00000177606	JUN	2.63667	3.56196	-0.925287	5.8989e-117	7.85811e-116	1
ENSG00000277157	HIST1H4D	0.983366	1.90667	-0.923306	1.71575e-150	3.37889e-149	1
ENSG00000106484	MEST	1.06587	1.98866	-0.92279	2.52992e-218	8.87047e-217	1
ENSG00000000938	FGR	0.759757	1.67909	-0.919335	2.74254e-200	8.3092e-199	1
ENSG00000223865	HLA-DPB1	4.97589	5.89324	-0.917352	2.20938e-237	9.00207e-236	1
ENSG00000267855	NDUFA7	5.02906	5.94475	-0.915692	0	0	1
ENSG00000141582	CBX4	1.101	1.99147	-0.890471	1.89488e-172	4.61648e-171	1
ENSG00000196396	PTPN1	2.70343	3.58923	-0.885799	6.12482e-174	1.5204e-172	1
ENSG00000137285	TUBB2B	1.00763	1.89104	-0.883406	9.95591e-191	2.83468e-189	1
ENSG00000145390	USP53	1.31349	2.19362	-0.880128	3.93875e-145	7.30616e-144	1
ENSG00000203875	SNHG5	6.23706	7.11215	-0.875085	0	4.82073e-307	1
ENSG00000148773	MKI67	3.92662	4.80102	-0.874405	4.14276e-134	6.90421e-133	1
ENSG00000168268	NT5DC2	1.08287	1.95324	-0.870371	6.48663e-192	1.85135e-190	1
ENSG00000125740	FOSB	0.747598	1.60279	-0.855193	3.02154e-157	6.42131e-156	1
ENSG00000142230	SAE1	3.59878	4.44762	-0.848838	3.45859e-213	1.18112e-211	1
ENSG00000132002	DNAJB1	2.27222	3.11683	-0.844612	1.34412e-118	1.83396e-117	1
ENSG00000287190	AC239799.2	1.18979	2.03262	-0.842827	1.00044e-112	1.26026e-111	1
ENSG00000203760	CENPW	2.53627	3.37213	-0.835864	3.52609e-210	1.16057e-208	1
ENSG00000130066	SAT1	3.49706	4.33023	-0.833179	2.71374e-133	4.42894e-132	1
ENSG00000165724	ZMYND19	0.791841	1.62496	-0.833117	4.39869e-178	1.1398e-176	1
ENSG00000213221	DNLZ	0.598595	1.43155	-0.832957	4.59987e-224	1.6985e-222	1
ENSG00000138964	PARVG	0.203345	1.03276	-0.829415	2.3697e-254	1.07694e-252	1
ENSG00000173436	MICOS10	5.70993	6.53273	-0.822796	0	0	1
ENSG00000113387	SUB1	4.14408	4.96621	-0.822127	1.95751e-124	2.88044e-123	1
ENSG00000148303	RPL7A	11.0931	11.9141	-0.820991	0	0	1
ENSG00000235162	C12orf75	3.48236	4.30321	-0.820851	1.22643e-206	3.92723e-205	1
ENSG00000184207	PGP	1.41216	2.23214	-0.819972	3.33262e-184	9.07334e-183	1
ENSG00000167553	TUBA1C	4.45837	5.27424	-0.815878	3.42034e-257	1.60376e-255	1
ENSG00000139370	SLC15A4	1.38859	2.20319	-0.814598	1.02214e-145	1.90799e-144	1
ENSG00000021355	SERPINB1	1.2338	2.04387	-0.810072	2.99596e-182	8.02726e-181	1
ENSG00000163170	BOLA3	2.84453	3.65451	-0.809979	3.88998e-205	1.23892e-203	1
ENSG00000127528	KLF2	1.42849	2.2374	-0.808915	3.58395e-91	3.293e-90	1
ENSG00000146670	CDCA5	1.55583	2.36379	-0.807956	7.13181e-179	1.85208e-177	1
ENSG00000137804	NUSAP1	3.65631	4.46157	-0.805263	1.37224e-113	1.74913e-112	1
ENSG00000227308	LINC02832	0.0131492	0.816149	-0.803	0	0	1
ENSG00000143256	PFDN2	4.79547	5.59042	-0.794952	3.97067e-257	1.85444e-255	1
ENSG00000111913	RIPOR2	2.87774	3.67146	-0.793728	1.16126e-134	1.94631e-133	1
ENSG00000135899	SP110	2.55792	3.34998	-0.792064	9.64341e-129	1.4895e-127	1
ENSG00000143333	RGS16	2.04152	2.83353	-0.792007	1.32179e-133	2.18133e-132	1
ENSG00000231389	HLA-DPA1	7.00958	7.79596	-0.786381	9.31904e-285	5.64686e-283	1
ENSG00000160683	CXCR5	2.29348	3.07633	-0.782848	9.06065e-147	1.71847e-145	1
ENSG00000277734	TRAC	0.976811	1.75918	-0.782367	1.36059e-176	3.48736e-175	1
ENSG00000166428	PLD4	1.01709	1.79599	-0.778905	8.09073e-118	1.09257e-116	1
ENSG00000114790	ARHGEF26	0.282212	1.06047	-0.778263	8.72237e-229	3.33539e-227	1
ENSG00000103495	MAZ	3.66085	4.43752	-0.776673	8.91343e-189	2.49576e-187	1
ENSG00000188486	H2AFX	3.13615	3.90732	-0.771169	7.85723e-149	1.51949e-147	1
ENSG00000161970	RPL26	11.1909	11.9619	-0.771003	0	0	1
ENSG00000143549	TPM3	6.99557	7.76432	-0.768758	0	0	1
ENSG00000206503	HLA-A	6.41199	7.17771	-0.765719	2.81739e-236	1.13619e-234	1
ENSG00000135269	TES	0.72578	1.49011	-0.764329	1.76055e-165	4.04721e-164	1
ENSG00000277224	HIST1H2BF	1.90061	2.66297	-0.762359	1.54928e-83	1.25129e-82	1
ENSG00000169689	CENPX	3.28059	4.0424	-0.761802	6.6731e-173	1.63928e-171	1
ENSG00000067082	KLF6	4.81154	5.5718	-0.760263	6.44871e-143	1.16511e-141	1
ENSG00000132819	RBM38	3.67093	4.42919	-0.758256	1.27921e-180	3.38145e-179	1
ENSG00000175197	DDIT3	0.920698	1.67638	-0.755681	1.77785e-153	3.65976e-152	1
ENSG00000173511	VEGFB	0.891328	1.64673	-0.755399	2.85745e-173	7.04877e-172	1
ENSG00000277443	MARCKS	1.64174	2.39417	-0.752429	3.27512e-114	4.18818e-113	1
ENSG00000135821	GLUL	0.119883	0.869221	-0.749339	2.16997e-245	9.35782e-244	1
ENSG00000114446	IFT57	2.8525	3.60026	-0.747761	3.68715e-146	6.94854e-145	1
ENSG00000175063	UBE2C	2.89897	3.636	-0.737028	3.94745e-134	6.588e-133	1
ENSG00000124126	PREX1	0.303603	1.04041	-0.736806	5.87175e-186	1.61726e-184	1
ENSG00000161980	POLR3K	2.94377	3.67845	-0.734683	2.13132e-173	5.26855e-172	1
ENSG00000117298	ECE1	0.520148	1.25422	-0.734075	2.34319e-154	4.87449e-153	1
ENSG00000148341	SH3GLB2	1.3377	2.07138	-0.733678	4.28603e-146	8.06429e-145	1
ENSG00000123975	CKS2	5.30563	6.03839	-0.732758	1.1264e-236	4.55804e-235	1
ENSG00000197153	HIST1H3J	0.8807	1.61273	-0.732026	8.4269e-117	1.12005e-115	1
ENSG00000119969	HELLS	3.89479	4.62342	-0.72863	1.32932e-87	1.15325e-86	1
ENSG00000131669	NINJ1	1.24917	1.97633	-0.727158	3.13916e-156	6.63548e-155	1
ENSG00000270022	Z93241.1	1.15304	1.87965	-0.726608	1.16045e-83	9.39811e-83	1
ENSG00000213551	DNAJC9	2.91895	3.64157	-0.722611	1.89408e-138	3.29124e-137	1
ENSG00000276216	AC245014.3	1.18012	1.9021	-0.72198	2.52382e-91	2.32074e-90	1
ENSG00000094804	CDC6	1.30515	2.02554	-0.720397	2.27361e-133	3.73643e-132	1
ENSG00000203814	HIST2H2BF	1.74238	2.45354	-0.711158	1.32532e-64	7.66896e-64	1
ENSG00000113532	ST8SIA4	0.839878	1.5509	-0.711025	1.67889e-115	2.18718e-114	1
ENSG00000158050	DUSP2	3.39634	4.10604	-0.709705	4.4587e-105	5.08042e-104	1
ENSG00000240505	TNFRSF13B	1.48515	2.19325	-0.708104	3.95097e-101	4.24793e-100	1
ENSG00000158710	TAGLN2	7.32896	8.0354	-0.706448	0	0	1
ENSG00000166501	PRKCB	2.9931	3.69791	-0.704811	4.91907e-113	6.22309e-112	1
ENSG00000121060	TRIM25	0.714785	1.41494	-0.700154	1.59273e-127	2.42522e-126	1
ENSG00000077238	IL4R	2.47696	3.17688	-0.699926	2.98702e-84	2.45102e-83	1
ENSG00000092853	CLSPN	2.24918	2.94227	-0.693089	2.10907e-156	4.46609e-155	1
ENSG00000150977	RILPL2	1.28313	1.97468	-0.691545	1.13773e-144	2.09726e-143	1
ENSG00000159199	ATP5MC1	5.76419	6.45464	-0.690455	0	0	1
ENSG00000162244	RPL29	10.8892	11.5775	-0.688319	0	0	1
ENSG00000124614	RPS10	2.83842	3.52578	-0.687358	1.8554e-106	2.16208e-105	1
ENSG00000097021	ACOT7	1.86299	2.54904	-0.686045	4.83497e-161	1.05796e-159	1
ENSG00000198286	CARD11	2.78802	3.47024	-0.682223	1.95216e-86	1.66306e-85	1
ENSG00000160932	LY6E	0.627515	1.30713	-0.679615	5.39647e-108	6.37647e-107	1
ENSG00000141522	ARHGDIA	5.36424	6.0399	-0.675657	9.65287e-225	3.59805e-223	1
ENSG00000111237	VPS29	3.19594	3.87153	-0.67559	2.03141e-190	5.74237e-189	1
ENSG00000163534	FCRL1	2.38537	3.06089	-0.675524	2.2222e-76	1.5904e-75	1
ENSG00000105011	ASF1B	1.92573	2.59976	-0.674033	4.45036e-165	1.0191e-163	1
ENSG00000143321	HDGF	4.47366	5.1467	-0.673031	6.88228e-212	2.31684e-210	1
ENSG00000136942	RPL35	10.1056	10.7755	-0.669836	0	0	1
ENSG00000198176	TFDP1	3.55265	4.21712	-0.66447	1.32204e-157	2.82482e-156	1
ENSG00000093009	CDC45	1.45105	2.1145	-0.663449	2.29403e-130	3.62384e-129	1
ENSG00000168496	FEN1	2.41314	3.07513	-0.661994	6.36569e-138	1.10289e-136	1
ENSG00000111247	RAD51AP1	1.73823	2.39986	-0.661631	1.62061e-145	3.01088e-144	1
ENSG00000104972	LILRB1	1.00791	1.66709	-0.659179	3.14937e-115	4.09383e-114	1
ENSG00000171202	TMEM126A	2.03996	2.69846	-0.658503	1.86085e-153	3.82396e-152	1
ENSG00000124610	HIST1H1A	0.556733	1.21178	-0.65505	4.94726e-129	7.70182e-128	1
ENSG00000089685	BIRC5	2.35547	3.01024	-0.654768	6.8325e-140	1.19604e-138	1
ENSG00000262202	AC007952.4	0.341801	0.994531	-0.652729	1.47874e-126	2.23724e-125	1
ENSG00000118785	SPP1	0.20249	0.854835	-0.652346	9.62349e-165	2.19944e-163	1
ENSG00000013573	DDX11	1.87767	2.52824	-0.650568	4.03128e-100	4.27975e-99	1
ENSG00000141956	PRDM15	1.96339	2.60757	-0.644181	1.85256e-144	3.40433e-143	1
ENSG00000163597	SNHG16	3.76499	4.40733	-0.642345	1.90111e-148	3.65261e-147	1
ENSG00000196787	HIST1H2AG	2.75045	3.39226	-0.641804	2.40361e-48	9.86835e-48	1
ENSG00000171551	ECEL1	0.00631812	0.646929	-0.640611	2.40045e-281	1.38359e-279	1
ENSG00000072163	LIMS2	0.777151	1.41764	-0.640491	2.28852e-133	3.75571e-132	1
ENSG00000159692	CTBP1	2.43178	3.06943	-0.637653	4.76072e-105	5.41933e-104	1
ENSG00000175287	PHYHD1	0.360563	0.997963	-0.6374	3.3257e-156	7.01722e-155	1
ENSG00000184990	SIVA1	4.67591	5.30374	-0.627824	3.21005e-188	8.94574e-187	1
ENSG00000196498	NCOR2	1.31733	1.94028	-0.622943	1.17298e-90	1.06533e-89	1
ENSG00000070770	CSNK2A2	2.04602	2.66596	-0.619944	4.38036e-102	4.76596e-101	1
ENSG00000175061	SNHG29	9.04868	9.66847	-0.619788	7.18638e-263	3.52341e-261	1
ENSG00000166508	MCM7	4.94952	5.56618	-0.616659	1.33123e-97	1.35953e-96	1
ENSG00000198899	MT-ATP6	10.3908	11.0065	-0.615743	1.86097e-258	8.86662e-257	1
ENSG00000127564	PKMYT1	1.51487	2.12959	-0.614719	1.64463e-135	2.78011e-134	1
ENSG00000189159	JPT1	5.37544	5.98789	-0.612443	2.04416e-203	6.40686e-202	1
ENSG00000115541	HSPE1	7.39274	8.0051	-0.612359	8.74292e-231	3.38709e-229	1
ENSG00000204388	HSPA1B	0.119465	0.730717	-0.611251	2.9946e-101	3.22848e-100	1
ENSG00000178999	AURKB	2.06957	2.67941	-0.609838	2.35136e-139	4.09789e-138	1
ENSG00000110958	PTGES3	6.56148	7.17099	-0.609504	4.82963e-286	2.98779e-284	1
ENSG00000130340	SNX9	0.259102	0.867669	-0.608567	5.41632e-145	1.00312e-143	1
ENSG00000152818	UTRN	0.741797	1.35006	-0.608263	1.63899e-83	1.32013e-82	1
ENSG00000132704	FCRL2	1.94562	2.5536	-0.607976	5.51602e-280	3.13352e-278	1
ENSG00000164032	H2AFZ	7.90294	8.5092	-0.606262	8.56938e-181	2.27031e-179	1
ENSG00000168005	SPINDOC	0.632505	1.2374	-0.6049	7.73783e-134	1.28054e-132	1
ENSG00000026025	VIM	6.53684	7.13867	-0.601831	2.60448e-174	6.49252e-173	1
ENSG00000172757	CFL1	9.07193	9.66905	-0.597123	0	0	1
ENSG00000169435	RASSF6	3.93808	4.53142	-0.593342	2.46381e-59	1.28759e-58	1
ENSG00000175600	SUGCT	0.185931	0.779001	-0.59307	1.80087e-158	3.87596e-157	1
ENSG00000160818	GPATCH4	4.08586	4.6785	-0.592643	1.09913e-122	1.5819e-121	1
ENSG00000112306	RPS12	12.2395	12.8294	-0.589866	0	0	1
ENSG00000183011	NAA38	5.92561	6.51498	-0.589366	6.35913e-238	2.60901e-236	1
ENSG00000175768	TOMM5	6.32156	6.90697	-0.585415	2.76124e-255	1.26461e-253	0
ENSG00000128340	RAC2	6.31968	6.9049	-0.585219	1.34641e-286	8.37324e-285	0
ENSG00000167895	TMC8	2.25743	2.8413	-0.583868	4.27871e-76	3.04562e-75	0
ENSG00000197958	RPL12	11.4012	11.9839	-0.582606	0	0	0
ENSG00000126821	SGPP1	1.94176	2.52377	-0.582009	1.09791e-81	8.563e-81	0
ENSG00000171700	RGS19	3.46505	4.0457	-0.580649	7.67709e-110	9.25637e-109	0
ENSG00000163682	RPL9	9.50066	10.0812	-0.580507	0	0	0
ENSG00000171643	S100Z	0.549584	1.12903	-0.579445	8.65237e-121	1.21277e-119	0
ENSG00000112312	GMNN	2.84398	3.42248	-0.578508	1.12239e-109	1.35052e-108	0
ENSG00000189306	RRP7A	6.27499	6.85291	-0.577913	8.79824e-177	2.26e-175	0
ENSG00000104805	NUCB1	2.56899	3.14608	-0.577093	5.02091e-100	5.32559e-99	0
ENSG00000172115	CYCS	5.73953	6.31427	-0.574741	5.22673e-212	1.76454e-210	0
ENSG00000172340	SUCLG2	2.0952	2.66884	-0.573641	1.35739e-104	1.53925e-103	0
ENSG00000130429	ARPC1B	6.37361	6.94674	-0.573137	8.89925e-301	5.97463e-299	0
ENSG00000144426	NBEAL1	2.34514	2.91802	-0.572885	5.09071e-94	4.8785e-93	0
ENSG00000154102	C16orf74	1.88912	2.46104	-0.571921	4.08026e-73	2.77561e-72	0
ENSG00000275221	HIST1H2AK	1.00154	1.57342	-0.571881	5.01479e-80	3.8057e-79	0
ENSG00000177370	TIMM22	1.48357	2.05353	-0.569957	5.62565e-122	8.03781e-121	0
ENSG00000239672	NME1	6.87852	7.448	-0.569475	8.49848e-290	5.34139e-288	0
ENSG00000182774	RPS17	8.62552	9.191	-0.56548	0	0	0
ENSG00000019582	CD74	11.2521	11.8169	-0.564748	0	0	0
ENSG00000122952	ZWINT	1.97363	2.53697	-0.563339	2.27709e-130	3.60189e-129	0
ENSG00000214026	MRPL23	1.35203	1.91324	-0.561208	1.15128e-99	1.21352e-98	0
ENSG00000179958	DCTPP1	4.33051	4.88957	-0.559064	1.58652e-187	4.39023e-186	0
ENSG00000225885	AC023590.1	1.14962	1.70842	-0.558798	1.00211e-87	8.72585e-87	0
ENSG00000204922	UQCC3	2.85535	3.41408	-0.558727	6.76929e-122	9.63686e-121	0
ENSG00000149273	RPS3	11.3561	11.9134	-0.557237	0	0	0
ENSG00000125691	RPL23	8.26129	8.81604	-0.554752	3.85657e-212	1.31323e-210	0
ENSG00000111276	CDKN1B	1.5677	2.12146	-0.553762	2.96102e-96	2.94507e-95	0
ENSG00000213185	FAM24B	0.190494	0.744124	-0.55363	8.25322e-173	2.01905e-171	0
ENSG00000089248	ERP29	5.46647	6.01904	-0.552568	1.04989e-208	3.44599e-207	0
ENSG00000197747	S100A10	3.45191	4.00363	-0.551715	1.6967e-67	1.04146e-66	0
ENSG00000167491	GATAD2A	1.95388	2.5046	-0.550719	1.28543e-84	1.06214e-83	0
ENSG00000154611	PSMA8	0.0570987	0.607458	-0.55036	3.84583e-234	1.52491e-232	0
ENSG00000184164	CRELD2	1.45209	2.00096	-0.548865	1.69513e-109	2.03553e-108	0
ENSG00000117399	CDC20	2.23039	2.77777	-0.547376	1.96081e-105	2.24941e-104	0
ENSG00000125520	SLC2A4RG	0.814788	1.36002	-0.545228	7.70326e-107	8.99424e-106	0
ENSG00000184260	HIST2H2AC	2.05216	2.59718	-0.545015	2.59986e-49	1.09324e-48	0
ENSG00000008988	RPS20	7.44962	7.99288	-0.543263	2.35153e-143	4.28131e-142	0
ENSG00000214756	CSKMT	1.69545	2.2386	-0.543148	3.85906e-67	2.34923e-66	0
ENSG00000213231	TCL1B	0.0388903	0.579926	-0.541036	6.96473e-174	1.72527e-172	0
ENSG00000110108	TMEM109	2.55054	3.09152	-0.540981	7.98433e-122	1.13257e-120	0
ENSG00000173465	ZNRD2	2.86316	3.40214	-0.538983	3.56221e-115	4.6254e-114	0
ENSG00000176619	LMNB2	2.28447	2.82332	-0.538847	1.03444e-95	1.02199e-94	0
ENSG00000010278	CD9	1.36359	1.89926	-0.535674	3.66522e-96	3.64241e-95	0
ENSG00000204287	HLA-DRA	8.48489	9.01632	-0.53143	1.67957e-174	4.21354e-173	0
ENSG00000180596	HIST1H2BC	2.15826	2.68961	-0.53135	2.59179e-50	1.1185e-49	0
ENSG00000173898	SPTBN2	0.233051	0.76277	-0.529719	1.01828e-116	1.3519e-115	0
ENSG00000165669	FAM204A	2.9679	3.49741	-0.529509	1.50834e-82	1.20017e-81	0
ENSG00000143401	ANP32E	5.96324	6.49235	-0.529105	1.06111e-130	1.68296e-129	0
ENSG00000108604	SMARCD2	2.10159	2.63064	-0.529047	4.46929e-109	5.33965e-108	0
ENSG00000178057	NDUFAF3	4.87026	5.3985	-0.528242	2.57899e-161	5.67474e-160	0
ENSG00000124635	HIST1H2BJ	0.826101	1.3535	-0.5274	8.23851e-75	5.76354e-74	0
ENSG00000163961	RNF168	1.97267	2.49872	-0.526054	3.62244e-86	3.07712e-85	0
ENSG00000127824	TUBA4A	3.64067	4.1663	-0.52563	9.95067e-127	1.51322e-125	0
ENSG00000166503	HDGFL3	0.761456	1.28233	-0.52087	2.79027e-85	2.33995e-84	0
ENSG00000101412	E2F1	1.53583	2.05666	-0.520829	8.018e-72	5.3255e-71	0
ENSG00000144724	PTPRG	0.328854	0.848141	-0.519286	6.41785e-95	6.25171e-94	0
ENSG00000100911	PSME2	6.11599	6.63404	-0.518046	6.47163e-224	2.37481e-222	0
ENSG00000170312	CDK1	2.55139	3.06573	-0.514347	6.57153e-122	9.37792e-121	0
ENSG00000035403	VCL	0.981932	1.49607	-0.514135	4.4053e-90	3.96443e-89	0
ENSG00000231500	RPS18	12.2515	12.7645	-0.513052	0	0	0
ENSG00000257599	OVCH1-AS1	0.00751652	0.519991	-0.512474	2.30016e-242	9.70668e-241	0
ENSG00000100365	NCF4	3.58775	4.09783	-0.510077	1.342e-87	1.16339e-86	0
ENSG00000185130	HIST1H2BL	0.79263	1.30208	-0.509454	5.05577e-67	3.0604e-66	0
ENSG00000243927	MRPS6	3.47684	3.98575	-0.508917	9.62114e-111	1.17563e-109	0
ENSG00000137267	TUBB2A	2.64487	3.15336	-0.508487	5.75437e-126	8.6396e-125	0
ENSG00000275714	HIST1H3A	0.399884	0.907501	-0.507617	8.57332e-82	6.69546e-81	0
ENSG00000132475	H3F3B	8.30233	8.80965	-0.507321	2.09704e-217	7.33094e-216	0
ENSG00000175857	GAPT	0.15026	0.656979	-0.506719	5.28105e-148	1.01136e-146	0
ENSG00000189057	FAM111B	0.908972	1.41526	-0.506292	1.77466e-94	1.7188e-93	0
ENSG00000135678	CPM	0.0834879	0.587076	-0.503588	1.10824e-182	2.98971e-181	0
ENSG00000107833	NPM3	3.44025	3.94357	-0.503318	1.99341e-128	3.06694e-127	0
ENSG00000171735	CAMTA1	3.93898	4.44174	-0.502761	4.0076e-132	6.45148e-131	0
ENSG00000198355	PIM3	2.30019	2.80238	-0.502185	1.13279e-97	1.15988e-96	0
ENSG00000143228	NUF2	2.07734	2.57862	-0.501282	2.53951e-112	3.18206e-111	0
ENSG00000167513	CDT1	2.37998	2.88125	-0.501272	4.87549e-88	4.26416e-87	0
ENSG00000198830	HMGN2	8.27629	8.77583	-0.499541	4.59699e-163	1.02681e-161	0
ENSG00000176890	TYMS	3.56703	4.06579	-0.49876	1.59026e-89	1.41816e-88	0
ENSG00000127337	YEATS4	2.79182	3.28875	-0.496931	1.77389e-105	2.03894e-104	0
ENSG00000166902	MRPL16	4.65467	5.15147	-0.496794	3.80564e-196	1.12419e-194	0
ENSG00000135451	TROAP	1.58192	2.0773	-0.49538	5.34372e-122	7.64424e-121	0
ENSG00000131469	RPL27	8.95663	9.45143	-0.494803	2.98527e-235	1.19573e-233	0
ENSG00000159461	AMFR	1.60455	2.0992	-0.49465	2.28699e-72	1.53453e-71	0
ENSG00000229117	RPL41	9.74978	10.2439	-0.494145	1.41516e-306	9.89438e-305	0
ENSG00000123297	TSFM	2.71138	3.20482	-0.493437	4.35043e-122	6.23843e-121	0
ENSG00000237649	KIFC1	2.15497	2.64791	-0.492936	1.89861e-114	2.44379e-113	0
ENSG00000130635	COL5A1	0.834075	1.32498	-0.490905	1.29949e-72	8.76916e-72	0
ENSG00000162144	CYB561A3	3.28324	3.77392	-0.490683	1.3702e-83	1.10816e-82	0
ENSG00000176261	ZBTB8OS	3.12581	3.6155	-0.48969	3.85081e-95	3.77604e-94	0
ENSG00000067064	IDI1	2.30853	2.79752	-0.488996	1.07008e-74	7.464e-74	0
ENSG00000137193	PIM1	2.53086	3.01769	-0.486826	1.04879e-78	7.79894e-78	0
ENSG00000116120	FARSB	3.27065	3.7568	-0.486155	5.29204e-99	5.50931e-98	0
ENSG00000076003	MCM6	2.5803	3.06601	-0.485708	4.26993e-98	4.39108e-97	0
ENSG00000071626	DAZAP1	4.89312	5.37873	-0.485608	5.09889e-126	7.6652e-125	0
ENSG00000188130	MAPK12	0.756896	1.24205	-0.485159	1.60637e-86	1.37145e-85	0
ENSG00000168734	PKIG	1.66414	2.14911	-0.484968	1.51685e-75	1.07068e-74	0
ENSG00000198888	MT-ND1	9.95056	10.4352	-0.48466	1.64085e-150	3.23677e-149	0
ENSG00000165055	METTL2B	1.79639	2.28049	-0.484104	7.55457e-78	5.56167e-77	0
ENSG00000233822	HIST1H2BN	0.891028	1.375	-0.483974	1.13105e-62	6.32489e-62	0
ENSG00000177105	RHOG	3.07711	3.56064	-0.483529	1.29084e-126	1.95797e-125	0
ENSG00000265681	RPL17	10.4239	10.9047	-0.480829	1.35227e-252	6.05245e-251	0
ENSG00000144713	RPL32	11.6874	12.1634	-0.475991	0	0	0
ENSG00000276180	HIST1H4I	0.487851	0.961674	-0.473823	4.28493e-64	2.45899e-63	0
ENSG00000174371	EXO1	1.37141	1.84503	-0.47362	1.60343e-89	1.42882e-88	0
ENSG00000168961	LGALS9	0.101056	0.573671	-0.472615	2.12729e-168	5.06776e-167	0
ENSG00000184270	HIST2H2AB	1.26666	1.73908	-0.472424	2.84596e-37	8.75498e-37	0
ENSG00000278705	HIST1H4B	0.434812	0.905963	-0.471151	6.44563e-73	4.37208e-72	0
ENSG00000271605	MILR1	1.73379	2.20482	-0.471032	1.98047e-73	1.35346e-72	0
ENSG00000224478	AL356417.1	0.464598	0.935433	-0.470835	5.77012e-92	5.37695e-91	0
ENSG00000184661	CDCA2	1.80966	2.28	-0.470339	2.29426e-114	2.93705e-113	0
ENSG00000131747	TOP2A	3.43908	3.90818	-0.469104	2.13817e-73	1.46038e-72	0
ENSG00000214736	TOMM6	6.29256	6.7616	-0.469041	1.50071e-240	6.31044e-239	0
ENSG00000197989	SNHG12	2.89779	3.36581	-0.468016	1.10868e-55	5.40213e-55	0
ENSG00000161929	SCIMP	0.426767	0.893804	-0.467037	6.14648e-89	5.44837e-88	0
ENSG00000167670	CHAF1A	2.29354	2.7597	-0.466164	3.4396e-108	4.07646e-107	0
ENSG00000110104	CCDC86	2.17012	2.63395	-0.463831	8.78955e-102	9.5457e-101	0
ENSG00000100290	BIK	4.46026	4.92166	-0.461402	4.74129e-149	9.19919e-148	0
ENSG00000141568	FOXK2	1.24641	1.70777	-0.461354	2.98705e-73	2.03546e-72	0
ENSG00000145425	RPS3A	11.5185	11.979	-0.460475	0	0	0
ENSG00000122026	RPL21	10.0169	10.4773	-0.460365	1.67567e-273	9.04099e-272	0
ENSG00000183684	ALYREF	4.45076	4.90997	-0.459213	2.30803e-123	3.33802e-122	0
ENSG00000100300	TSPO	1.51444	1.97325	-0.458809	1.00048e-122	1.44166e-121	0
ENSG00000183336	BOLA2	1.81619	2.27446	-0.458269	1.15971e-98	1.20203e-97	0
ENSG00000232956	SNHG15	4.23637	4.6942	-0.457821	1.12436e-67	6.95939e-67	0
ENSG00000143319	ISG20L2	2.70498	3.1617	-0.456717	1.65424e-70	1.07635e-69	0
ENSG00000138326	RPS24	11.2611	11.7152	-0.45412	0	0	0
ENSG00000125148	MT2A	0.56922	1.02325	-0.454026	1.90504e-67	1.16814e-66	0
ENSG00000185043	CIB1	3.19449	3.6483	-0.453802	1.52513e-107	1.7878e-106	0
ENSG00000164713	BRI3	1.51934	1.97243	-0.45309	5.40709e-87	4.64656e-86	0
ENSG00000167797	CDK2AP2	3.64803	4.1008	-0.452772	2.8514e-132	4.60276e-131	0
ENSG00000287979	AC253572.2	1.28533	1.73782	-0.452489	1.39753e-42	4.97836e-42	0
ENSG00000143297	FCRL5	2.03986	2.49228	-0.45242	2.57806e-42	9.14784e-42	0
ENSG00000111665	CDCA3	1.78538	2.23759	-0.452211	7.31082e-105	8.30622e-104	0
ENSG00000125445	MRPS7	4.26923	4.72135	-0.452123	5.7173e-137	9.81913e-136	0
ENSG00000164430	CGAS	0.167924	0.619265	-0.451341	3.9536e-128	6.04344e-127	0
ENSG00000112096	SOD2	2.84699	3.29788	-0.450888	8.74121e-71	5.71273e-70	0
ENSG00000158864	NDUFS2	3.59945	4.04939	-0.449935	2.64216e-110	3.20202e-109	0
ENSG00000204389	HSPA1A	0.0685222	0.514494	-0.445972	7.65777e-70	4.93909e-69	0
ENSG00000262814	MRPL12	5.07907	5.5248	-0.44573	2.86904e-113	3.6413e-112	0
ENSG00000111206	FOXM1	1.68239	2.12745	-0.445061	8.11868e-104	9.10155e-103	0
ENSG00000260896	ARLNC1	0.0378043	0.482853	-0.445048	1.3268e-171	3.21918e-170	0
ENSG00000148362	PAXX	2.2232	2.66746	-0.444265	8.3537e-80	6.32334e-79	0
ENSG00000112118	MCM3	4.28664	4.73083	-0.444191	1.82907e-81	1.42092e-80	0
ENSG00000197785	ATAD3A	1.99145	2.43563	-0.444186	5.00405e-89	4.43903e-88	0
ENSG00000244187	TMEM141	2.05184	2.49568	-0.443845	1.65456e-92	1.55284e-91	0
ENSG00000125835	SNRPB	6.87361	7.31739	-0.443783	1.82217e-247	7.97436e-246	0
ENSG00000143851	PTPN7	2.98346	3.42545	-0.441988	5.12476e-62	2.8336e-61	0
ENSG00000130255	RPL36	10.5381	10.98	-0.441853	1.57623e-155	3.30813e-154	0
ENSG00000276966	HIST1H4E	0.781332	1.22315	-0.441818	4.13256e-46	1.60834e-45	0
ENSG00000159352	PSMD4	4.99651	5.43685	-0.440336	4.62019e-138	8.01647e-137	0
ENSG00000198055	GRK6	1.67929	2.1194	-0.440106	4.15447e-72	2.77497e-71	0
ENSG00000100142	POLR2F	4.14672	4.5867	-0.439982	1.1764e-117	1.58319e-116	0
ENSG00000018189	RUFY3	1.47511	1.91434	-0.439224	2.81671e-62	1.56622e-61	0
ENSG00000166025	AMOTL1	0.363557	0.802396	-0.438839	4.77989e-81	3.70355e-80	0
ENSG00000177700	POLR2L	5.9084	6.34663	-0.438235	5.07807e-154	1.05268e-152	0
ENSG00000060688	SNRNP40	3.51406	3.95142	-0.437359	4.06779e-99	4.24228e-98	0
ENSG00000120129	DUSP1	2.82033	3.25537	-0.435038	9.32857e-72	6.18207e-71	0
ENSG00000143476	DTL	1.40044	1.83515	-0.434709	4.531e-99	4.72119e-98	0
ENSG00000114942	EEF1B2	10.1398	10.5743	-0.434487	9.95052e-270	5.2489e-268	0
ENSG00000173207	CKS1B	3.44246	3.87692	-0.434461	4.24427e-116	5.55989e-115	0
ENSG00000154518	ATP5MC3	7.77117	8.20506	-0.433892	5.43417e-283	3.19453e-281	0
ENSG00000115875	SRSF7	7.1764	7.60959	-0.43319	4.90033e-110	5.92048e-109	0
ENSG00000124813	RUNX2	0.420926	0.853099	-0.432173	1.17969e-92	1.1107e-91	0
ENSG00000213626	LBH	2.13015	2.56147	-0.431315	6.10867e-59	3.17974e-58	0
ENSG00000102967	DHODH	0.712566	1.14386	-0.431293	2.28938e-79	1.72301e-78	0
ENSG00000055950	MRPL43	3.46023	3.89109	-0.430857	8.03417e-115	1.03978e-113	0
ENSG00000051180	RAD51	1.376	1.80499	-0.428989	2.20547e-103	2.45615e-102	0
ENSG00000086475	SEPHS1	2.01501	2.44387	-0.42886	3.99795e-82	3.15352e-81	0
ENSG00000135250	SRPK2	2.08599	2.51483	-0.428838	5.47003e-56	2.68413e-55	0
ENSG00000042493	CAPG	0.448236	0.876696	-0.42846	5.65897e-66	3.36181e-65	0
ENSG00000177600	RPLP2	10.9215	11.3497	-0.428258	1.85245e-267	9.55834e-266	0
ENSG00000111142	METAP2	6.3089	6.73712	-0.428216	1.28786e-111	1.59511e-110	0
ENSG00000111196	MAGOHB	2.92879	3.35687	-0.428087	1.01916e-89	9.11611e-89	0
ENSG00000197756	RPL37A	10.3134	10.7412	-0.427812	5.85857e-205	1.85589e-203	0
ENSG00000166451	CENPN	1.97339	2.40089	-0.427501	3.01439e-94	2.89578e-93	0
ENSG00000172336	POP7	3.01944	3.44559	-0.426152	2.88225e-104	3.25589e-103	0
ENSG00000180543	TSPYL5	0.183817	0.609575	-0.425759	1.27093e-105	1.46368e-104	0
ENSG00000130529	TRPM4	0.146513	0.570116	-0.423603	5.09037e-86	4.31167e-85	0
ENSG00000181061	HIGD1A	3.15011	3.57355	-0.42344	6.8311e-112	8.48751e-111	0
ENSG00000165891	E2F7	0.497206	0.920471	-0.423265	4.31381e-85	3.60991e-84	0
ENSG00000233493	TMEM238	1.59791	2.02044	-0.422521	3.34588e-76	2.39026e-75	0
ENSG00000196230	TUBB	8.29345	8.71562	-0.422173	4.22878e-133	6.89203e-132	0
ENSG00000242125	SNHG3	4.16815	4.59032	-0.422168	3.44787e-64	1.98248e-63	0
ENSG00000244509	APOBEC3C	2.14255	2.56456	-0.42201	2.33537e-80	1.78722e-79	0
ENSG00000067113	PLPP1	0.411748	0.833733	-0.421985	8.51303e-88	7.43459e-87	0
ENSG00000176533	GNG7	2.62925	3.05084	-0.421588	1.02347e-58	5.30872e-58	0
ENSG00000143507	DUSP10	0.549064	0.970648	-0.421583	3.32895e-77	2.42359e-76	0
ENSG00000099817	POLR2E	5.64821	6.06941	-0.421193	6.46993e-220	2.29576e-218	0
ENSG00000187193	MT1X	0.945419	1.36241	-0.416996	4.6132e-79	3.45215e-78	0
ENSG00000171241	SHCBP1	1.28487	1.70115	-0.416282	6.57179e-106	7.61297e-105	0
ENSG00000173020	GRK2	3.5245	3.94057	-0.416065	1.19558e-48	4.9551e-48	0
ENSG00000166197	NOLC1	5.58159	5.99743	-0.415837	2.30687e-73	1.57469e-72	0
ENSG00000116786	PLEKHM2	1.0468	1.46197	-0.415176	1.4171e-54	6.7409e-54	0
ENSG00000232112	TMA7	7.7056	8.12038	-0.414784	2.89139e-125	4.30286e-124	0
ENSG00000144029	MRPS5	3.33174	3.74585	-0.414111	6.2037e-78	4.57001e-77	0
ENSG00000100297	MCM5	4.50875	4.92183	-0.413078	4.43901e-71	2.92045e-70	0
ENSG00000112759	SLC29A1	2.03662	2.44943	-0.412806	4.01738e-85	3.36423e-84	0
ENSG00000134690	CDCA8	2.2282	2.64082	-0.41262	7.50368e-113	9.4726e-112	0
ENSG00000171867	PRNP	0.926006	1.33804	-0.412039	2.12642e-69	1.35668e-68	0
ENSG00000034510	TMSB10	9.91971	10.3311	-0.411354	3.273e-110	3.95842e-109	0
ENSG00000100162	CENPM	4.2057	4.61353	-0.407823	9.29899e-91	8.45857e-90	0
ENSG00000149269	PAK1	0.572162	0.979425	-0.407263	6.99604e-74	4.81452e-73	0
ENSG00000087995	METTL2A	1.21207	1.61838	-0.40632	7.66627e-75	5.36639e-74	0
ENSG00000102879	CORO1A	8.56484	8.97086	-0.40602	1.42476e-234	5.66835e-233	0
ENSG00000276043	UHRF1	3.15108	3.55565	-0.404571	4.82411e-143	8.74258e-142	0
ENSG00000183077	AFMID	2.76272	3.16714	-0.40442	2.65924e-70	1.72551e-69	0
ENSG00000075218	GTSE1	1.8791	2.28258	-0.403476	2.68966e-112	3.36307e-111	0
ENSG00000147854	UHRF2	2.88563	3.28746	-0.40183	2.48843e-50	1.07429e-49	0
ENSG00000275379	HIST1H3I	0.603631	1.00509	-0.401462	1.13743e-53	5.3038e-53	0
ENSG00000108826	MRPL27	3.55054	3.95059	-0.400054	4.28769e-103	4.7482e-102	0
ENSG00000080546	SESN1	0.483604	0.882119	-0.398515	1.69612e-70	1.10299e-69	0
ENSG00000168393	DTYMK	3.10254	3.50072	-0.398179	1.34153e-102	1.47319e-101	0
ENSG00000273391	AC083880.1	0.311382	0.709218	-0.397836	3.72942e-74	2.58002e-73	0
ENSG00000166441	RPL27A	8.85524	9.25297	-0.397728	3.2202e-146	6.07825e-145	0
ENSG00000124562	SNRPC	5.59582	5.99211	-0.396283	2.31366e-175	5.8415e-174	0
ENSG00000139083	ETV6	1.53948	1.93557	-0.396083	7.53254e-44	2.77446e-43	0
ENSG00000247982	LINC00926	0.399928	0.795523	-0.395594	5.27439e-63	2.9649e-62	0
ENSG00000124762	CDKN1A	0.220593	0.615184	-0.394591	1.07285e-97	1.09946e-96	0
ENSG00000123453	SARDH	0.276172	0.670347	-0.394175	1.18408e-94	1.14869e-93	0
ENSG00000103253	HAGHL	1.88443	2.27821	-0.393776	2.98151e-54	1.40581e-53	0
ENSG00000088325	TPX2	3.1169	3.51055	-0.393652	3.84879e-88	3.37619e-87	0
ENSG00000185651	UBE2L3	4.99427	5.38779	-0.393522	4.96707e-134	8.26633e-133	0
ENSG00000166851	PLK1	1.72822	2.12103	-0.392805	2.24667e-84	1.84865e-83	0
ENSG00000139722	VPS37B	0.611876	1.00428	-0.392404	9.22705e-52	4.12512e-51	0
ENSG00000163376	KBTBD8	0.663482	1.05523	-0.391745	3.20232e-66	1.91104e-65	0
ENSG00000167965	MLST8	3.10982	3.50101	-0.391184	9.61871e-88	8.38161e-87	0
ENSG00000143947	RPS27A	11.5443	11.9353	-0.391075	9.6473e-270	5.11177e-268	0
ENSG00000116161	CACYBP	5.74185	6.13283	-0.39098	2.08203e-116	2.74261e-115	0
ENSG00000119403	PHF19	2.16594	2.5568	-0.390863	1.17298e-85	9.89292e-85	0
ENSG00000008517	IL32	0.0909857	0.481412	-0.390426	4.23124e-101	4.54099e-100	0
ENSG00000162959	MEMO1	2.10982	2.49988	-0.390055	1.19454e-72	8.06552e-72	0
ENSG00000145220	LYAR	3.43004	3.82004	-0.389995	2.6474e-95	2.60247e-94	0
ENSG00000111845	PAK1IP1	1.85632	2.24629	-0.389977	1.62101e-83	1.30743e-82	0
ENSG00000136819	C9orf78	4.31991	4.70961	-0.389704	4.07236e-77	2.95935e-76	0
ENSG00000124795	DEK	6.15516	6.54474	-0.389582	7.44935e-81	5.74179e-80	0
ENSG00000144802	NFKBIZ	1.19918	1.58842	-0.389239	9.27599e-39	2.98896e-38	0
ENSG00000162607	USP1	4.2249	4.61345	-0.388555	3.82859e-81	2.96841e-80	0
ENSG00000151835	SACS	0.728968	1.11666	-0.387689	7.35552e-69	4.64775e-68	0
ENSG00000100258	LMF2	1.00575	1.3934	-0.387646	1.68482e-68	1.05724e-67	0
ENSG00000169442	CD52	7.70786	8.0946	-0.386733	5.62444e-79	4.19826e-78	0
ENSG00000076604	TRAF4	2.72889	3.1153	-0.386415	1.68917e-60	9.02318e-60	0
ENSG00000164687	FABP5	7.3256	7.71185	-0.386241	1.22497e-140	2.16033e-139	0
ENSG00000132199	ENOSF1	1.26589	1.65177	-0.385881	1.85705e-61	1.01353e-60	0
ENSG00000109339	MAPK10	0.34362	0.72891	-0.38529	8.58905e-64	4.89808e-63	0
ENSG00000137404	NRM	1.26338	1.64836	-0.384975	1.03442e-76	7.4574e-76	0
ENSG00000143924	EML4	3.18418	3.56911	-0.384935	1.80811e-45	6.94108e-45	0
ENSG00000241163	LINC00877	0.604034	0.988739	-0.384705	2.24381e-84	1.84759e-83	0
ENSG00000164045	CDC25A	1.05783	1.44239	-0.384561	7.41236e-85	6.15924e-84	0
ENSG00000145386	CCNA2	2.42415	2.80827	-0.384127	1.36435e-137	2.3569e-136	0
ENSG00000170540	ARL6IP1	5.20751	5.59113	-0.383621	2.19263e-98	2.26866e-97	0
ENSG00000081721	DUSP12	1.89037	2.2732	-0.382824	1.34705e-69	8.63165e-69	0
ENSG00000161618	ALDH16A1	1.94865	2.33145	-0.382793	2.71666e-73	1.85336e-72	0
ENSG00000161888	SPC24	1.26125	1.64387	-0.382625	4.06875e-83	3.26163e-82	0
ENSG00000166394	CYB5R2	0.0639683	0.446252	-0.382284	3.72126e-151	7.44001e-150	0
ENSG00000243678	NME2	8.84085	9.2229	-0.382048	3.00725e-204	9.47565e-203	0
ENSG00000124588	NQO2	0.284078	0.666001	-0.381923	1.28915e-73	8.83049e-73	0
ENSG00000213719	CLIC1	6.57147	6.95312	-0.381656	1.84422e-196	5.4752e-195	0
ENSG00000006740	ARHGAP44	0.579318	0.957999	-0.378681	8.08594e-56	3.94971e-55	0
ENSG00000174748	RPL15	10.6163	10.994	-0.377701	1.57631e-272	8.42792e-271	0
ENSG00000131462	TUBG1	2.59827	2.97547	-0.377204	1.44324e-99	1.51855e-98	0
ENSG00000121211	MND1	1.97293	2.34968	-0.376743	1.38104e-75	9.75394e-75	0
ENSG00000168685	IL7R	0.0874058	0.463737	-0.376331	2.41585e-102	2.64067e-101	0
ENSG00000134419	RPS15A	11.5649	11.9411	-0.376111	3.51848e-201	1.07427e-199	0
ENSG00000278637	HIST1H4A	0.206493	0.582596	-0.376103	3.20792e-79	2.4036e-78	0
ENSG00000110046	ATG2A	0.881054	1.25712	-0.376063	7.84467e-46	3.0381e-45	0
ENSG00000120694	HSPH1	4.38532	4.76122	-0.375908	1.46244e-57	7.3784e-57	0
ENSG00000167088	SNRPD1	6.70658	7.08246	-0.375881	2.01885e-157	4.3059e-156	0
ENSG00000138166	DUSP5	0.342722	0.718161	-0.375439	2.39757e-67	1.46558e-66	0
ENSG00000213465	ARL2	2.00874	2.3841	-0.375355	6.58803e-75	4.61983e-74	0
ENSG00000182481	KPNA2	3.88125	4.25625	-0.374998	3.71735e-91	3.41292e-90	0
ENSG00000111725	PRKAB1	0.709568	1.08379	-0.37422	4.96454e-69	3.14705e-68	0
ENSG00000088356	PDRG1	1.5266	1.90081	-0.374209	2.90861e-74	2.01455e-73	0
ENSG00000115685	PPP1R7	3.15845	3.53262	-0.374171	1.6354e-91	1.5085e-90	0
ENSG00000198879	SFMBT2	0.213413	0.587187	-0.373774	2.70183e-77	1.96945e-76	0
ENSG00000198755	RPL10A	10.4482	10.8216	-0.373343	1.48188e-194	4.34489e-193	0
ENSG00000272333	KMT2B	1.00354	1.3767	-0.37316	2.46532e-54	1.16661e-53	0
ENSG00000133107	TRPC4	0.205049	0.578034	-0.372984	4.97514e-79	3.71829e-78	0
ENSG00000278588	HIST1H2BI	0.162949	0.53492	-0.371971	8.47312e-90	7.60643e-89	0
ENSG00000014257	ACPP	0.0179427	0.388609	-0.370666	2.79086e-140	4.90727e-139	0
ENSG00000166532	RIMKLB	1.61123	1.98168	-0.370444	3.52886e-61	1.91534e-60	0
ENSG00000129255	MPDU1	2.2614	2.63163	-0.37023	2.43938e-74	1.69352e-73	0
ENSG00000096080	MRPS18A	2.80719	3.17694	-0.369753	1.71644e-80	1.31612e-79	0
ENSG00000280987	MATR3	0.893305	1.26252	-0.369217	2.7275e-72	1.82699e-71	0
ENSG00000136492	BRIP1	1.04559	1.4148	-0.369216	2.37032e-66	1.42027e-65	0
ENSG00000123080	CDKN2C	2.82351	3.19209	-0.368572	1.56459e-67	9.61873e-67	0
ENSG00000185304	RGPD2	0.0116968	0.380122	-0.368426	9.19889e-146	1.72257e-144	0
ENSG00000137274	BPHL	0.62494	0.9929	-0.36796	4.53598e-64	2.6018e-63	0
ENSG00000092841	MYL6	7.49459	7.86192	-0.367336	9.76268e-123	1.4085e-121	0
ENSG00000165480	SKA3	1.3358	1.70219	-0.366396	1.239e-87	1.07647e-86	0
ENSG00000167962	ZNF598	1.29115	1.65652	-0.365364	7.50433e-64	4.28985e-63	0
ENSG00000272269	AL138724.1	0.657718	1.02279	-0.365069	3.34797e-73	2.2801e-72	0
ENSG00000176340	COX8A	6.39161	6.75645	-0.364839	3.0345e-193	8.76666e-192	0
ENSG00000196531	NACA	9.99733	10.3617	-0.364381	2.07181e-194	6.05954e-193	0
ENSG00000188677	PARVB	0.0800717	0.444089	-0.364017	4.36629e-111	5.36858e-110	0
ENSG00000174004	NRROS	0.6034	0.967224	-0.363824	2.49189e-53	1.15151e-52	0
ENSG00000052749	RRP12	2.16781	2.53126	-0.363456	1.18536e-56	5.89736e-56	0
ENSG00000083457	ITGAE	3.03948	3.40265	-0.363167	1.81993e-84	1.5017e-83	0
ENSG00000163798	SLC4A1AP	2.00159	2.36335	-0.361765	1.40905e-68	8.85603e-68	0
ENSG00000153046	CDYL	0.88021	1.24141	-0.361198	9.52725e-61	5.11933e-60	0
ENSG00000156802	ATAD2	2.76573	3.12675	-0.361028	4.47807e-85	3.74472e-84	0
ENSG00000157456	CCNB2	2.15443	2.51515	-0.360717	1.54428e-97	1.57575e-96	0
ENSG00000065809	FAM107B	4.83772	5.19818	-0.36046	1.71275e-81	1.33144e-80	0
ENSG00000211772	TRBC2	3.16079	3.52036	-0.359574	4.96726e-85	4.14792e-84	0
ENSG00000175334	BANF1	6.09954	6.45745	-0.357913	4.08473e-164	9.24619e-163	0
ENSG00000110200	ANAPC15	2.96835	3.32615	-0.357797	8.13694e-85	6.75183e-84	0
ENSG00000110852	CLEC2B	0.810717	1.16781	-0.357088	1.19552e-51	5.33268e-51	0
ENSG00000105486	LIG1	2.6488	3.00527	-0.356464	2.09763e-62	1.16858e-61	0
ENSG00000135048	CEMIP2	0.321248	0.677439	-0.35619	6.31509e-58	3.21219e-57	0
ENSG00000006634	DBF4	3.55638	3.91253	-0.356153	1.9471e-82	1.54721e-81	0
ENSG00000166199	ALKBH3	0.569574	0.925657	-0.356083	6.70443e-72	4.46307e-71	0
ENSG00000044574	HSPA5	6.24892	6.60478	-0.35586	1.40123e-47	5.65661e-47	0
ENSG00000133398	MED10	3.66491	4.01993	-0.355016	6.02182e-82	4.72469e-81	0
ENSG00000150867	PIP4K2A	0.841064	1.19571	-0.354642	3.89941e-55	1.87299e-54	0
ENSG00000198931	APRT	6.50363	6.8574	-0.353771	1.51886e-175	3.84302e-174	0
ENSG00000170855	TRIAP1	2.39251	2.74584	-0.353333	1.75277e-86	1.49428e-85	0
ENSG00000123737	EXOSC9	2.43093	2.78378	-0.352847	3.50579e-66	2.09003e-65	0
ENSG00000110536	PTPMT1	1.90673	2.25868	-0.351948	8.27741e-72	5.49472e-71	0
ENSG00000166669	ATF7IP2	2.34043	2.69155	-0.351113	9.43401e-45	3.56483e-44	0
ENSG00000189007	ADAT2	1.25521	1.60582	-0.350613	3.006e-41	1.03343e-40	0
ENSG00000176208	ATAD5	2.43592	2.78646	-0.350535	3.24394e-64	1.86613e-63	0
ENSG00000111011	RSRC2	5.23229	5.58243	-0.35014	1.444e-57	7.28848e-57	0
ENSG00000137168	PPIL1	1.38519	1.73524	-0.350054	4.35246e-80	3.31157e-79	0
ENSG00000165732	DDX21	6.98902	7.33892	-0.349895	4.3762e-58	2.23462e-57	0
ENSG00000171320	ESCO2	1.23851	1.58793	-0.349417	7.27057e-91	6.63903e-90	0
ENSG00000172270	BSG	4.42683	4.77621	-0.349373	4.8186e-97	4.84979e-96	0
ENSG00000099958	DERL3	0.753501	1.10183	-0.348325	1.19103e-53	5.55156e-53	0
ENSG00000163520	FBLN2	0.815817	1.16373	-0.347916	7.53169e-38	2.36185e-37	0
ENSG00000160209	PDXK	1.33031	1.67773	-0.347421	7.29136e-53	3.33804e-52	0
ENSG00000111880	RNGTT	2.71821	3.06557	-0.347358	3.8491e-44	1.42887e-43	0
ENSG00000104979	C19orf53	5.67946	6.02555	-0.346095	2.62842e-120	3.65382e-119	0
ENSG00000157193	LRP8	1.00163	1.34732	-0.345691	2.95805e-48	1.21152e-47	0
ENSG00000116251	RPL22	10.0328	10.3781	-0.345225	7.11869e-224	2.60416e-222	0
ENSG00000164587	RPS14	11.0919	11.4366	-0.344757	6.52071e-176	1.66053e-174	0
ENSG00000149554	CHEK1	2.06788	2.41209	-0.344213	4.65821e-96	4.62533e-95	0
ENSG00000277632	CCL3	0.0941229	0.438263	-0.34414	1.24043e-82	9.89664e-82	0
ENSG00000120437	ACAT2	1.86229	2.20589	-0.343597	2.13124e-77	1.55641e-76	0
ENSG00000163785	RYK	0.48887	0.832444	-0.343574	6.31434e-55	3.0231e-54	0
ENSG00000175581	MRPL48	3.24868	3.59075	-0.342066	2.94046e-82	2.32716e-81	0
ENSG00000197061	HIST1H4C	8.83239	9.17438	-0.341998	3.37522e-47	1.34644e-46	0
ENSG00000167604	NFKBID	1.91741	2.2594	-0.34199	7.98697e-48	3.23642e-47	0
ENSG00000204899	MZT1	3.28915	3.63087	-0.341722	1.00378e-98	1.04224e-97	0
ENSG00000205220	PSMB10	5.11967	5.4613	-0.341637	4.0339e-101	4.33314e-100	0
ENSG00000160856	FCRL3	0.509487	0.850383	-0.340896	1.59015e-58	8.20491e-58	0
ENSG00000062822	POLD1	2.50289	2.84326	-0.340364	9.13546e-73	6.18239e-72	0
ENSG00000182934	SRPRA	3.72624	4.06654	-0.340299	1.37116e-59	7.20395e-59	0
ENSG00000198937	CCDC167	3.61749	3.95763	-0.340143	3.48804e-94	3.34807e-93	0
ENSG00000120913	PDLIM2	0.320761	0.659833	-0.339073	7.62587e-75	5.34127e-74	0
ENSG00000131323	TRAF3	0.894121	1.23267	-0.338551	5.09041e-59	2.65672e-58	0
ENSG00000030582	GRN	3.97661	4.31496	-0.338345	9.67518e-62	5.31483e-61	0
ENSG00000276345	AC004556.3	0.0146695	0.352602	-0.337932	1.43978e-151	2.89819e-150	0
ENSG00000089009	RPL6	11.069	11.4063	-0.337327	1.12412e-251	5.01232e-250	0
ENSG00000105329	TGFB1	3.35376	3.69073	-0.336978	7.57617e-59	3.93667e-58	0
ENSG00000117691	NENF	2.36649	2.70328	-0.336789	3.89577e-67	2.37036e-66	0
ENSG00000160753	RUSC1	0.844004	1.18074	-0.336734	1.27074e-63	7.21534e-63	0
ENSG00000107968	MAP3K8	1.3418	1.67786	-0.336053	6.88918e-55	3.29565e-54	0
ENSG00000132823	OSER1	1.71354	2.04943	-0.335885	1.1329e-67	7.00854e-67	0
ENSG00000196954	CASP4	0.126398	0.461871	-0.335473	2.16626e-97	2.19713e-96	0
ENSG00000011304	PTBP1	5.18156	5.51664	-0.335088	1.71346e-68	1.07464e-67	0
ENSG00000100241	SBF1	1.9994	2.3343	-0.3349	1.3715e-37	4.2501e-37	0
ENSG00000143420	ENSA	5.21212	5.54522	-0.333107	1.32862e-97	1.35804e-96	0
ENSG00000125817	CENPB	0.695666	1.02795	-0.332285	3.50869e-61	1.90527e-60	0
ENSG00000012048	BRCA1	2.36569	2.6975	-0.331807	5.62376e-81	4.34885e-80	0
ENSG00000100028	SNRPD3	6.08512	6.41671	-0.331593	3.84523e-151	7.67488e-150	0
ENSG00000188610	FAM72B	0.920144	1.24959	-0.329448	8.9964e-82	7.02124e-81	0
ENSG00000273338	AC103591.3	0.250307	0.579299	-0.328992	1.07991e-49	4.58012e-49	0
ENSG00000109323	MANBA	1.261	1.58977	-0.328775	5.14055e-44	1.90052e-43	0
ENSG00000284194	SCO2	1.50594	1.83461	-0.328668	1.83286e-69	1.17129e-68	0
ENSG00000254093	PINX1	2.23859	2.5672	-0.328607	2.60647e-68	1.63212e-67	0
ENSG00000164919	COX6C	7.55988	7.88826	-0.328383	3.71884e-108	4.40299e-107	0
ENSG00000184983	NDUFA6	4.99118	5.31918	-0.327999	2.28352e-105	2.61454e-104	0
ENSG00000075702	WDR62	1.0537	1.38166	-0.327954	1.50604e-71	9.95265e-71	0
ENSG00000181481	RNF135	0.293705	0.621197	-0.327491	8.46082e-75	5.91557e-74	0
ENSG00000112486	CCR6	0.332332	0.659025	-0.326693	5.84918e-53	2.68299e-52	0
ENSG00000140750	ARHGAP17	3.04625	3.37229	-0.32604	1.82179e-53	8.43838e-53	0
ENSG00000169714	CNBP	6.84381	7.16965	-0.325838	4.28806e-156	9.03169e-155	0
ENSG00000115919	KYNU	0.322872	0.64854	-0.325669	8.8647e-60	4.67822e-59	0
ENSG00000182446	NPLOC4	1.74926	2.07442	-0.325157	4.76831e-51	2.09062e-50	0
ENSG00000117724	CENPF	4.22183	4.54689	-0.325053	2.55285e-58	1.30979e-57	0
ENSG00000100219	XBP1	2.331	2.65552	-0.32452	3.13193e-37	9.61467e-37	0
ENSG00000197880	MDS2	0.431562	0.755991	-0.324429	3.35238e-58	1.71702e-57	0
ENSG00000091527	CDV3	5.44857	5.77277	-0.324202	1.85927e-98	1.92543e-97	0
ENSG00000078668	VDAC3	2.87919	3.20337	-0.324176	1.04662e-73	7.18171e-73	0
ENSG00000138018	SELENOI	1.99361	2.31764	-0.324025	4.17108e-51	1.83354e-50	0
ENSG00000275302	CCL4	0.0692474	0.392704	-0.323457	1.80922e-72	1.21672e-71	0
ENSG00000164109	MAD2L1	3.19322	3.51619	-0.32297	8.25968e-98	8.47927e-97	0
ENSG00000103187	COTL1	5.92939	6.25197	-0.322583	1.97766e-102	2.16571e-101	0
ENSG00000063177	RPL18	10.9611	11.2834	-0.322314	2.64905e-164	6.01945e-163	0
ENSG00000145592	RPL37	11.3667	11.6882	-0.321501	1.58173e-124	2.3333e-123	0
ENSG00000171863	RPS7	11.555	11.8763	-0.32137	1.0274e-273	5.5687e-272	0
ENSG00000124216	SNAI1	0.247285	0.568268	-0.320983	2.54421e-68	1.59397e-67	0
ENSG00000137955	RABGGTB	3.77599	4.09625	-0.320265	1.64689e-53	7.64322e-53	0
ENSG00000287425	AP003717.4	0.563946	0.883756	-0.31981	4.49878e-51	1.97538e-50	0
ENSG00000100387	RBX1	6.09434	6.41406	-0.319717	5.45546e-125	8.08804e-124	0
ENSG00000214022	REPIN1	2.33582	2.65516	-0.31934	1.17604e-60	6.29636e-60	0
ENSG00000171865	RNASEH1	3.16353	3.48275	-0.319212	2.67667e-64	1.54281e-63	0
ENSG00000149781	FERMT3	3.21858	3.53727	-0.318691	3.23743e-61	1.75959e-60	0
ENSG00000143314	MRPL24	3.29645	3.61461	-0.318154	4.42034e-70	2.86039e-69	0
ENSG00000123219	CENPK	2.25916	2.5768	-0.317638	1.20093e-87	1.04417e-86	0
ENSG00000007968	E2F2	1.57388	1.89079	-0.316907	1.14721e-77	8.42476e-77	0
ENSG00000051128	HOMER3	0.335078	0.651732	-0.316654	1.8295e-57	9.21066e-57	0
ENSG00000166411	IDH3A	2.47653	2.79297	-0.316437	8.6156e-70	5.54954e-69	0
ENSG00000169575	VPREB1	0.825874	1.14189	-0.316015	8.72735e-44	3.21153e-43	0
ENSG00000012963	UBR7	1.8686	2.18414	-0.315544	4.35734e-49	1.82446e-48	0
ENSG00000005075	POLR2J	4.71615	5.03156	-0.315409	7.46295e-108	8.79185e-107	0
ENSG00000196743	GM2A	2.88626	3.20002	-0.313757	2.27432e-46	8.90438e-46	0
ENSG00000124802	EEF1E1	4.48477	4.79838	-0.313606	7.96538e-100	8.41098e-99	0
ENSG00000112667	DNPH1	4.19576	4.50897	-0.313216	1.06885e-95	1.0551e-94	0
ENSG00000100084	HIRA	0.465447	0.778594	-0.313147	6.06332e-55	2.90646e-54	0
ENSG00000120675	DNAJC15	5.07721	5.38973	-0.312522	5.00325e-83	4.0026e-82	0
ENSG00000161999	JMJD8	1.60564	1.91777	-0.312131	8.67529e-60	4.5803e-59	0
ENSG00000273703	HIST1H2BM	0.515695	0.827452	-0.311757	2.73349e-38	8.69184e-38	0
ENSG00000109519	GRPEL1	2.9165	3.22826	-0.311754	3.2764e-72	2.19218e-71	0
ENSG00000173692	PSMD1	3.63918	3.94946	-0.310276	1.11693e-67	6.91699e-67	0
ENSG00000166710	B2M	9.68964	9.99965	-0.310008	1.73337e-100	1.84684e-99	0
ENSG00000135116	HRK	2.8018	3.11164	-0.309837	1.45497e-38	4.66793e-38	0
ENSG00000113460	BRIX1	3.56152	3.8713	-0.309782	1.13146e-72	7.64402e-72	0
ENSG00000173171	MTX1	2.93313	3.24286	-0.30973	1.56048e-77	1.14312e-76	0
ENSG00000250479	CHCHD10	5.61978	5.9292	-0.309414	2.20126e-152	4.4845e-151	0
ENSG00000165644	COMTD1	2.21594	2.52511	-0.30917	1.10753e-64	6.41183e-64	0
ENSG00000168237	GLYCTK	0.705149	1.0143	-0.309155	2.74079e-63	1.54953e-62	0
ENSG00000287697	Z99127.4	0.68545	0.994326	-0.308876	3.62668e-38	1.14856e-37	0
ENSG00000143337	TOR1AIP1	1.19225	1.50066	-0.308413	2.82417e-41	9.71481e-41	0
ENSG00000121152	NCAPH	1.91365	2.22188	-0.308226	5.95273e-108	7.02671e-107	0
ENSG00000103257	SLC7A5	2.54124	2.84929	-0.308055	3.49485e-53	1.6112e-52	0
ENSG00000099804	CDC34	1.29374	1.60129	-0.307554	9.385e-55	4.48597e-54	0
ENSG00000214595	EML6	3.00295	3.31017	-0.307221	1.07204e-20	1.8109e-20	0
ENSG00000271503	CCL5	0.127613	0.434262	-0.306649	3.23325e-56	1.59383e-55	0
ENSG00000055044	NOP58	6.44654	6.75299	-0.306445	1.69412e-58	8.73756e-58	0
ENSG00000147684	NDUFB9	6.46464	6.76998	-0.305338	2.30663e-124	3.38995e-123	0
ENSG00000215712	TMEM242	1.63393	1.93904	-0.305105	6.16739e-53	2.82676e-52	0
ENSG00000164611	PTTG1	5.01651	5.32069	-0.304183	7.17042e-83	5.73246e-82	0
ENSG00000198721	ECI2	1.19952	1.50362	-0.3041	1.16667e-60	6.25187e-60	0
ENSG00000109320	NFKB1	2.73075	3.03478	-0.304031	2.85058e-50	1.22794e-49	0
ENSG00000170515	PA2G4	7.14004	7.44398	-0.30394	1.4923e-99	1.56877e-98	0
ENSG00000087191	PSMC5	4.3532	4.65649	-0.303296	1.11237e-91	1.03169e-90	0
ENSG00000231721	LINC-PINT	1.28577	1.58851	-0.302736	2.87066e-37	8.82868e-37	0
ENSG00000129173	E2F8	0.94293	1.24511	-0.302182	2.38765e-79	1.79469e-78	0
ENSG00000234883	MIR155HG	0.586918	0.889004	-0.302087	3.42153e-56	1.68454e-55	0
ENSG00000109805	NCAPG	2.58171	2.88369	-0.301982	1.10163e-98	1.14283e-97	0
ENSG00000229989	MIR181A1HG	2.1051	2.40705	-0.301954	3.15472e-42	1.11672e-41	0
ENSG00000142102	PGGHG	0.0743032	0.376102	-0.301799	1.61799e-86	1.38038e-85	0
ENSG00000065328	MCM10	1.30449	1.60395	-0.299462	3.9938e-95	3.913e-94	0
ENSG00000103145	HCFC1R1	2.4202	2.71939	-0.299194	4.6766e-66	2.78241e-65	0
ENSG00000134802	SLC43A3	2.12273	2.42176	-0.299027	5.25569e-57	2.62585e-56	0
ENSG00000118257	NRP2	0.066913	0.365413	-0.2985	4.38837e-88	3.84666e-87	0
ENSG00000104774	MAN2B1	2.1762	2.4744	-0.298201	2.33704e-48	9.60169e-48	0
ENSG00000150779	TIMM8B	5.03947	5.33653	-0.297058	4.20291e-84	3.43441e-83	0
ENSG00000146707	POMZP3	0.230803	0.526918	-0.296115	1.24808e-76	8.95401e-76	0
ENSG00000187522	HSPA14	0.886658	1.18261	-0.295947	7.48545e-58	3.80095e-57	0
ENSG00000067048	DDX3Y	2.97659	3.27185	-0.295262	3.88896e-36	1.15457e-35	0
ENSG00000134057	CCNB1	2.77952	3.07478	-0.295258	4.59414e-72	3.06691e-71	0
ENSG00000242372	EIF6	4.60799	4.90315	-0.295157	1.89397e-105	2.17485e-104	0
ENSG00000132970	WASF3	0.011769	0.305774	-0.294005	1.50591e-117	2.02203e-116	0
ENSG00000173801	JUP	0.529684	0.823654	-0.29397	6.65551e-49	2.77395e-48	0
ENSG00000149792	MRPL49	1.44646	1.74034	-0.293881	4.00801e-67	2.4374e-66	0
ENSG00000183598	HIST2H3D	0.41427	0.707241	-0.29297	1.52481e-37	4.72272e-37	0
ENSG00000148180	GSN	0.179077	0.471735	-0.292658	3.61814e-60	1.92057e-59	0
ENSG00000137812	KNL1	2.63972	2.93159	-0.291877	4.44732e-71	2.92429e-70	0
ENSG00000029534	ANK1	0.237248	0.528888	-0.29164	2.94448e-59	1.53743e-58	0
ENSG00000196275	GTF2IRD2	0.328033	0.61878	-0.290748	6.1631e-58	3.13623e-57	0
ENSG00000183172	SMDT1	5.96029	6.24975	-0.28946	3.28447e-129	5.11996e-128	0
ENSG00000103121	CMC2	2.85348	3.14219	-0.288713	2.96457e-79	2.22409e-78	0
ENSG00000087088	BAX	4.96635	5.25432	-0.287968	8.13394e-118	1.09715e-116	0
ENSG00000152056	AP1S3	2.05386	2.34166	-0.287801	1.91015e-32	5.04589e-32	0
ENSG00000101367	MAPRE1	3.36289	3.65055	-0.287662	3.42669e-65	2.00643e-64	0
ENSG00000160593	JAML	0.634759	0.922418	-0.287659	1.61232e-44	6.05184e-44	0
ENSG00000173113	TRMT112	6.71969	7.00694	-0.287248	1.39221e-153	2.87092e-152	0
ENSG00000148943	LIN7C	0.898013	1.18467	-0.286654	1.03426e-48	4.29401e-48	0
ENSG00000196369	SRGAP2B	0.745522	1.03152	-0.285995	2.79398e-50	1.204e-49	0
ENSG00000147419	CCDC25	3.07994	3.36584	-0.285896	3.27699e-62	1.82131e-61	0
ENSG00000065911	MTHFD2	5.069	5.35484	-0.285836	3.6469e-75	2.56346e-74	0
ENSG00000143977	SNRPG	6.71359	6.99794	-0.284345	1.68804e-107	1.9768e-106	0
ENSG00000048052	HDAC9	2.14979	2.43407	-0.284272	2.38508e-38	7.60239e-38	0
ENSG00000111775	COX6A1	8.22114	8.50511	-0.283969	1.52932e-182	4.10693e-181	0
ENSG00000167515	TRAPPC2L	3.37872	3.66268	-0.283968	2.38835e-72	1.60163e-71	0
ENSG00000169972	PUSL1	0.873185	1.15665	-0.283467	9.16061e-61	4.9268e-60	0
ENSG00000008853	RHOBTB2	1.30351	1.5866	-0.283089	2.40987e-33	6.552e-33	0
ENSG00000168765	GSTM4	0.399662	0.682549	-0.282887	1.38108e-58	7.14798e-58	0
ENSG00000120738	EGR1	0.504449	0.787141	-0.282692	4.51763e-26	9.57838e-26	0
ENSG00000180198	RCC1	3.39912	3.68173	-0.282612	8.95751e-65	5.20619e-64	0
ENSG00000109756	RAPGEF2	0.405825	0.688198	-0.282372	5.5068e-37	1.67702e-36	0
ENSG00000239569	KMT2E-AS1	1.16475	1.44702	-0.282275	6.89551e-35	1.9671e-34	0
ENSG00000152804	HHEX	0.684059	0.966164	-0.282105	1.98707e-41	6.87934e-41	0
ENSG00000152253	SPC25	1.52818	1.81014	-0.281957	1.15905e-103	1.29568e-102	0
ENSG00000122986	HVCN1	2.99036	3.27131	-0.280948	3.13008e-48	1.28109e-47	0
ENSG00000168003	SLC3A2	4.39819	4.67898	-0.280795	2.43052e-66	1.4556e-65	0
ENSG00000167996	FTH1	8.01316	8.2934	-0.280238	2.12767e-69	1.35675e-68	0
ENSG00000188042	ARL4C	0.956467	1.23491	-0.27844	1.40403e-30	3.48382e-30	0
ENSG00000144909	OSBPL11	1.32645	1.60378	-0.277328	9.43352e-44	3.46815e-43	0
ENSG00000131759	RARA	0.412538	0.689633	-0.277095	7.71295e-46	2.98807e-45	0
ENSG00000106245	BUD31	3.99127	4.26833	-0.277054	1.61223e-90	1.45978e-89	0
ENSG00000186174	BCL9L	0.593858	0.87087	-0.277012	4.84604e-48	1.97247e-47	0
ENSG00000159445	THEM4	1.55552	1.83231	-0.276795	2.50314e-39	8.19537e-39	0
ENSG00000048162	NOP16	4.2717	4.5482	-0.276503	3.66059e-62	2.03259e-61	0
ENSG00000214401	KANSL1-AS1	0.36448	0.640759	-0.276279	2.73533e-50	1.17915e-49	0
ENSG00000123485	HJURP	1.47951	1.75572	-0.276202	1.20473e-78	8.95288e-78	0
ENSG00000123143	PKN1	3.31585	3.59205	-0.276196	4.01802e-60	2.12996e-59	0
ENSG00000118503	TNFAIP3	1.11483	1.39034	-0.275511	1.87626e-38	5.99509e-38	0
ENSG00000071655	MBD3	2.21799	2.49345	-0.275459	3.16047e-44	1.17731e-43	0
ENSG00000088727	KIF9	1.41163	1.68691	-0.275279	6.81329e-46	2.643e-45	0
ENSG00000140157	NIPA2	2.89499	3.16984	-0.274852	4.03967e-48	1.64823e-47	0
ENSG00000105258	POLR2I	4.2615	4.53633	-0.274822	1.32148e-74	9.21218e-74	0
ENSG00000108639	SYNGR2	4.20153	4.47607	-0.274541	1.06365e-79	8.02047e-79	0
ENSG00000130560	UBAC1	1.88133	2.15549	-0.274158	2.02889e-56	1.00602e-55	0
ENSG00000123136	DDX39A	6.31875	6.5925	-0.273755	1.0191e-84	8.43258e-84	0
ENSG00000158481	CD1C	0.135908	0.40943	-0.273522	4.71501e-63	2.65172e-62	0
ENSG00000132361	CLUH	1.7795	2.0528	-0.273302	1.23867e-41	4.30854e-41	0
ENSG00000136159	NUDT15	1.61209	1.88503	-0.272941	7.18028e-62	3.95166e-61	0
ENSG00000153531	ADPRHL1	0.182963	0.455839	-0.272875	3.56258e-51	1.57014e-50	0
ENSG00000204410	MSH5	1.34418	1.6167	-0.272523	3.35981e-41	1.15238e-40	0
ENSG00000173110	HSPA6	0.0399448	0.311843	-0.271898	5.43017e-45	2.06844e-44	0
ENSG00000108262	GIT1	1.00173	1.27357	-0.271845	1.99884e-40	6.74808e-40	0
ENSG00000149679	CABLES2	0.251047	0.522818	-0.27177	1.13934e-59	5.99663e-59	0
ENSG00000166166	TRMT61A	1.3468	1.61837	-0.271572	1.05924e-55	5.16334e-55	0
ENSG00000100316	RPL3	11.4937	11.765	-0.271293	1.2702e-181	3.38797e-180	0
ENSG00000198242	RPL23A	10.5052	10.7762	-0.270979	2.29734e-131	3.6683e-130	0
ENSG00000198826	ARHGAP11A	1.92028	2.19118	-0.270897	1.1823e-62	6.6055e-62	0
ENSG00000197629	MPEG1	0.360674	0.631464	-0.27079	3.92131e-36	1.16388e-35	0
ENSG00000105364	MRPL4	5.35235	5.62227	-0.269928	9.65648e-99	1.00353e-97	0
ENSG00000178449	COX14	4.11385	4.3837	-0.269846	9.54112e-70	6.13039e-69	0
ENSG00000174775	HRAS	1.72073	1.99037	-0.269642	1.00988e-49	4.28463e-49	0
ENSG00000124383	MPHOSPH10	2.67245	2.942	-0.269543	9.08886e-52	4.06641e-51	0
ENSG00000139734	DIAPH3	1.7086	1.97784	-0.269241	6.02847e-72	4.01536e-71	0
ENSG00000134686	PHC2	1.03861	1.30741	-0.2688	6.94753e-44	2.56137e-43	0
ENSG00000110031	LPXN	3.55768	3.82596	-0.268282	1.98898e-65	1.16866e-64	0
ENSG00000181026	AEN	1.30838	1.57638	-0.267998	9.77655e-58	4.95155e-57	0
ENSG00000197728	RPS26	10.1024	10.3702	-0.267802	1.22662e-45	4.7257e-45	0
ENSG00000089057	SLC23A2	0.69304	0.960001	-0.266961	6.71108e-35	1.91588e-34	0
ENSG00000186472	PCLO	0.11232	0.377889	-0.265569	8.31704e-63	4.66418e-62	0
ENSG00000112110	MRPL18	3.53843	3.80391	-0.265482	5.15512e-78	3.8023e-77	0
ENSG00000051341	POLQ	1.42097	1.68629	-0.265311	4.79531e-64	2.74922e-63	0
ENSG00000228716	DHFR	3.8829	4.14807	-0.265173	2.99096e-50	1.28654e-49	0
ENSG00000115758	ODC1	6.67906	6.94388	-0.264823	1.11448e-71	7.3774e-71	0
ENSG00000182195	LDOC1	0.00781128	0.27186	-0.264048	9.56786e-124	1.39229e-122	0
ENSG00000142227	EMP3	1.85358	2.1175	-0.263916	1.04351e-32	2.78145e-32	0
ENSG00000154839	SKA1	0.822154	1.08594	-0.263786	4.64929e-67	2.81868e-66	0
ENSG00000078269	SYNJ2	0.127718	0.390393	-0.262675	1.51227e-67	9.31162e-67	0
ENSG00000116106	EPHA4	0.116248	0.378792	-0.262544	1.12908e-60	6.05591e-60	0
ENSG00000171960	PPIH	4.39858	4.66111	-0.262527	1.8895e-83	1.51983e-82	0
ENSG00000170873	MTSS1	0.152249	0.414427	-0.262178	1.37975e-53	6.41856e-53	0
ENSG00000196683	TOMM7	6.66439	6.9262	-0.261813	8.07475e-84	6.55747e-83	0
ENSG00000245910	SNHG6	7.02452	7.28611	-0.261598	1.47993e-81	1.15121e-80	0
ENSG00000168070	MAJIN	0.142488	0.40402	-0.261532	6.72741e-63	3.7763e-62	0
ENSG00000175279	CENPS	1.32035	1.58175	-0.261398	1.11778e-62	6.25365e-62	0
ENSG00000259001	AL355075.4	0.214802	0.475669	-0.260867	2.24077e-36	6.70981e-36	0
ENSG00000023191	RNH1	3.38371	3.6445	-0.260789	6.72447e-55	3.21816e-54	0
ENSG00000153094	BCL2L11	2.65271	2.91323	-0.260526	2.36479e-29	5.60867e-29	0
ENSG00000137547	MRPL15	3.61824	3.87858	-0.260345	1.20452e-88	1.06531e-87	0
ENSG00000163918	RFC4	2.67989	2.93967	-0.259783	3.25889e-61	1.77044e-60	0
ENSG00000119408	NEK6	0.728532	0.988249	-0.259717	2.05191e-63	1.16285e-62	0
ENSG00000108298	RPL19	11.8619	12.1208	-0.258925	3.21879e-188	8.94899e-187	0
ENSG00000144655	CSRNP1	0.786873	1.04469	-0.257818	1.35807e-42	4.83926e-42	0
ENSG00000237943	PRKCQ-AS1	0.412812	0.67054	-0.257728	1.35458e-48	5.60034e-48	0
ENSG00000142168	SOD1	7.61303	7.87075	-0.257727	2.90864e-98	2.99899e-97	0
ENSG00000132676	DAP3	5.03073	5.28843	-0.257701	8.50813e-71	5.56656e-70	0
ENSG00000187555	USP7	3.3964	3.654	-0.257595	8.42089e-41	2.86499e-40	0
ENSG00000180530	NRIP1	0.0588395	0.316296	-0.257457	8.13911e-79	6.06762e-78	0
ENSG00000196511	TPK1	0.231837	0.488322	-0.256485	1.01458e-58	5.26492e-58	0
ENSG00000101057	MYBL2	5.50226	5.75795	-0.255683	1.02087e-57	5.166e-57	0
ENSG00000164904	ALDH7A1	0.405005	0.660677	-0.255672	1.71875e-43	6.27007e-43	0
ENSG00000182899	RPL35A	10.3645	10.6202	-0.255658	2.28114e-82	1.80899e-81	0
ENSG00000182183	SHISAL2A	0.531832	0.786777	-0.254945	1.22516e-44	4.61625e-44	0
ENSG00000104147	OIP5	1.41268	1.66608	-0.2534	4.7986e-66	2.85356e-65	0
ENSG00000141994	DUS3L	2.73492	2.98774	-0.252822	1.14253e-49	4.84398e-49	0
ENSG00000147526	TACC1	2.95463	3.20741	-0.252777	2.68382e-40	9.01165e-40	0
ENSG00000166012	TAF1D	6.5793	6.83155	-0.252251	3.50512e-31	8.87813e-31	0
ENSG00000170989	S1PR1	0.160365	0.412516	-0.252151	5.02732e-45	1.91684e-44	0
ENSG00000079616	KIF22	3.86976	4.12096	-0.251209	2.00747e-51	8.88732e-51	0
ENSG00000051523	CYBA	7.84868	8.09873	-0.250049	1.1067e-114	1.4276e-113	0
ENSG00000114902	SPCS1	4.71748	4.9675	-0.250018	2.32938e-89	2.07415e-88	0
ENSG00000152213	ARL11	1.53417	1.78413	-0.24996	3.28599e-41	1.12772e-40	0
ENSG00000186063	AIDA	1.68995	1.93978	-0.249828	7.66319e-39	2.47874e-38	0
ENSG00000100304	TTLL12	1.64027	1.88941	-0.249139	2.66334e-47	1.06642e-46	0
ENSG00000008324	SS18L2	3.72692	3.9754	-0.24848	4.45666e-76	3.17038e-75	0
ENSG00000254772	EEF1G	9.72289	9.97121	-0.248327	1.44569e-159	3.13436e-158	0
ENSG00000162614	NEXN	0.02981	0.277534	-0.247724	2.3481e-89	2.08924e-88	0
ENSG00000142676	RPL11	11.7705	12.0183	-0.247716	7.72047e-163	1.71799e-161	0
ENSG00000168701	TMEM208	2.35867	2.6056	-0.246933	2.31481e-56	1.14634e-55	0
ENSG00000168769	TET2	0.460048	0.706921	-0.246874	3.79415e-34	1.0566e-33	0
ENSG00000130300	PLVAP	0.00325811	0.250099	-0.246841	3.0269e-116	3.97399e-115	0
ENSG00000128245	YWHAH	4.14433	4.39088	-0.24655	1.55722e-63	8.82925e-63	0
ENSG00000137818	RPLP1	12.7735	13.0193	-0.245758	8.83048e-160	1.92156e-158	0
ENSG00000205352	PRR13	5.25774	5.50329	-0.245547	1.95436e-80	1.49661e-79	0
ENSG00000129810	SGO1	1.69725	1.94278	-0.245527	6.87111e-71	4.503e-70	0
ENSG00000255529	POLR2M	1.28481	1.53014	-0.245329	3.32098e-44	1.23554e-43	0
ENSG00000278002	AL627171.1	0.264117	0.509432	-0.245315	3.47801e-39	1.13369e-38	0
ENSG00000278023	RDM1	0.305172	0.55002	-0.244849	9.90736e-68	6.14516e-67	0
ENSG00000105193	RPS16	10.6879	10.9327	-0.244842	2.2883e-141	4.08438e-140	0
ENSG00000126749	EMG1	2.63422	2.87895	-0.244739	3.94555e-54	1.85444e-53	0
ENSG00000179715	PCED1B	1.16708	1.41155	-0.244469	6.72889e-38	2.11403e-37	0
ENSG00000151491	EPS8	0.425112	0.669074	-0.243962	5.10087e-34	1.41517e-33	0
ENSG00000179218	CALR	6.84044	7.08394	-0.243499	1.52788e-68	9.59776e-68	0
ENSG00000115649	CNPPD1	2.70991	2.9528	-0.242884	8.13258e-61	4.38256e-60	0
ENSG00000109534	GAR1	3.3227	3.56502	-0.24232	5.90228e-56	2.89263e-55	0
ENSG00000076382	SPAG5	1.45398	1.69564	-0.241658	9.0625e-72	6.00912e-71	0
ENSG00000174780	SRP72	4.89762	5.13889	-0.241267	2.49074e-57	1.25024e-56	0
ENSG00000137807	KIF23	1.50903	1.75021	-0.241181	2.87859e-78	2.13117e-77	0
ENSG00000258017	AC011603.2	1.61584	1.85693	-0.241095	1.75258e-61	9.57837e-61	0
ENSG00000160201	U2AF1	3.00272	3.24325	-0.240529	1.43329e-58	7.41496e-58	0
ENSG00000100138	SNU13	7.0431	7.28348	-0.240378	2.27889e-104	2.57678e-103	0
ENSG00000080824	HSP90AA1	9.10497	9.3452	-0.24022	9.47811e-97	9.51516e-96	0
ENSG00000048462	TNFRSF17	1.50879	1.74897	-0.240187	6.58631e-40	2.18729e-39	0
ENSG00000137310	TCF19	0.923438	1.16352	-0.240084	2.33016e-59	1.21936e-58	0
ENSG00000196655	TRAPPC4	2.01227	2.25217	-0.239897	2.90161e-68	1.81596e-67	0
ENSG00000270164	LINC01480	0.560012	0.799886	-0.239873	6.09951e-44	2.25154e-43	0
ENSG00000123545	NDUFAF4	3.99846	4.23778	-0.239324	7.05284e-71	4.61953e-70	0
ENSG00000104904	OAZ1	8.29767	8.53698	-0.239314	5.24573e-123	7.57745e-122	0
ENSG00000184060	ADAP2	0.175114	0.414078	-0.238964	5.47983e-51	2.39902e-50	0
ENSG00000115268	RPS15	11.3643	11.6032	-0.238869	2.50502e-96	2.49573e-95	0
ENSG00000101003	GINS1	0.953547	1.19222	-0.238672	2.42302e-61	1.32059e-60	0
ENSG00000101146	RAE1	2.89529	3.1337	-0.238407	2.14709e-55	1.03636e-54	0
ENSG00000198026	ZNF335	1.05648	1.29457	-0.238094	8.26324e-40	2.7365e-39	0
ENSG00000142534	RPS11	9.22354	9.46141	-0.237871	2.66106e-61	1.44899e-60	0
ENSG00000105472	CLEC11A	0.122722	0.360055	-0.237333	3.7173e-58	1.90146e-57	0
ENSG00000141030	COPS3	3.93307	4.17002	-0.236948	1.45203e-72	9.78177e-72	0
ENSG00000110446	SLC15A3	0.339511	0.575272	-0.235761	9.63771e-42	3.36224e-41	0
ENSG00000103061	SLC7A6OS	1.59166	1.8269	-0.235234	3.06397e-42	1.08492e-41	0
ENSG00000116544	DLGAP3	0.0502336	0.285461	-0.235228	1.07393e-75	7.59855e-75	0
ENSG00000246582	AC100861.1	0.689157	0.924212	-0.235055	5.58408e-43	2.00979e-42	0
ENSG00000132386	SERPINF1	1.03418	1.26901	-0.234828	2.29299e-29	5.44055e-29	0
ENSG00000131470	PSMC3IP	0.475895	0.710711	-0.234816	2.08859e-49	8.81072e-49	0
ENSG00000274641	HIST1H2BO	0.317611	0.551809	-0.234198	3.11694e-37	9.57365e-37	0
ENSG00000214013	GANC	0.848775	1.08292	-0.234143	1.37782e-31	3.53612e-31	0
ENSG00000177410	ZFAS1	7.36443	7.59798	-0.233546	1.38395e-59	7.26789e-59	0
ENSG00000237945	LINC00649	0.012039	0.245373	-0.233334	1.41204e-91	1.30451e-90	0
ENSG00000167526	RPL13	12.1682	12.4008	-0.232679	5.89286e-129	9.16184e-128	0
ENSG00000142327	RNPEPL1	0.864418	1.09695	-0.232536	3.58207e-35	1.03083e-34	0
ENSG00000132341	RAN	9.08118	9.31364	-0.232454	2.33933e-171	5.66425e-170	0
ENSG00000119508	NR4A3	0.100199	0.332417	-0.232219	2.22596e-50	9.62385e-50	0
ENSG00000147536	GINS4	1.22681	1.45902	-0.232205	1.82364e-51	8.08258e-51	0
ENSG00000123358	NR4A1	1.85119	2.08326	-0.232073	1.21139e-27	2.72228e-27	0
ENSG00000100410	PHF5A	3.71995	3.9509	-0.230952	8.81422e-80	6.66766e-79	0
ENSG00000111639	MRPL51	5.73955	5.97048	-0.230929	2.73048e-97	2.76701e-96	0
ENSG00000162073	PAQR4	0.723078	0.953827	-0.230748	1.75759e-45	6.75153e-45	0
ENSG00000275126	HIST1H4L	0.151019	0.381522	-0.230503	6.3514e-42	2.22893e-41	0
ENSG00000185112	FAM43A	0.280731	0.510429	-0.229698	6.38449e-39	2.07023e-38	0
ENSG00000109881	CCDC34	2.26591	2.49553	-0.229626	1.70524e-59	8.94718e-59	0
ENSG00000213523	SRA1	2.59586	2.8253	-0.229441	1.33995e-54	6.38681e-54	0
ENSG00000053372	MRTO4	3.96957	4.19892	-0.22935	1.37088e-58	7.09831e-58	0
ENSG00000167703	SLC43A2	0.727979	0.957275	-0.229296	5.63164e-30	1.36836e-29	0
ENSG00000154582	ELOC	4.72656	4.95531	-0.22875	1.06212e-92	1.0016e-91	0
ENSG00000121579	NAA50	4.12389	4.35236	-0.228475	5.5556e-44	2.05205e-43	0
ENSG00000118181	RPS25	10.7166	10.945	-0.228383	3.7838e-75	2.65811e-74	0
ENSG00000091483	FH	3.13285	3.36116	-0.228305	1.53537e-58	7.9257e-58	0
ENSG00000247774	PCED1B-AS1	3.0347	3.26299	-0.228293	3.16566e-47	1.26413e-46	0
ENSG00000166002	SMCO4	0.197766	0.425862	-0.228096	7.72195e-64	4.41026e-63	0
ENSG00000197872	FAM49A	0.111205	0.339117	-0.227911	4.66009e-54	2.18767e-53	0
ENSG00000173221	GLRX	1.204	1.43188	-0.227875	8.72662e-53	3.9843e-52	0
ENSG00000198918	RPL39	11.2707	11.4978	-0.22716	2.29358e-56	1.13631e-55	0
ENSG00000138385	SSB	6.33543	6.56235	-0.226923	6.24733e-93	5.92443e-92	0
ENSG00000063241	ISOC2	3.46617	3.69283	-0.226656	9.7137e-65	5.63461e-64	0
ENSG00000005189	REXO5	0.324278	0.550915	-0.226636	1.82909e-50	7.91957e-50	0
ENSG00000165312	OTUD1	0.1627	0.389135	-0.226435	2.008e-44	7.52743e-44	0
ENSG00000287070	AL499604.1	0.208903	0.43507	-0.226167	1.14928e-37	3.57838e-37	0
ENSG00000146842	TMEM209	1.74388	1.96962	-0.225746	1.07791e-39	3.55971e-39	0
ENSG00000144554	FANCD2	1.59913	1.82482	-0.225684	3.22566e-48	1.31884e-47	0
ENSG00000232591	LINC02642	0.145582	0.371036	-0.225453	2.25082e-46	8.82112e-46	0
ENSG00000077458	FAM76B	2.52782	2.75288	-0.225061	7.62758e-36	2.24473e-35	0
ENSG00000167775	CD320	2.85202	3.07698	-0.224956	3.38285e-79	2.53306e-78	0
ENSG00000178381	ZFAND2A	1.27722	1.50205	-0.224825	1.6687e-33	4.55683e-33	0
ENSG00000153071	DAB2	0.0615346	0.286331	-0.224796	1.11123e-110	1.35504e-109	0
ENSG00000087087	SRRT	4.95791	5.18249	-0.224582	3.29355e-42	1.16482e-41	0
ENSG00000137814	HAUS2	2.17177	2.39618	-0.224415	3.30695e-53	1.52636e-52	0
ENSG00000184752	NDUFA12	5.78285	6.00673	-0.223881	2.11984e-114	2.72261e-113	0
ENSG00000078237	TIGAR	1.25643	1.47997	-0.223538	5.37576e-56	2.63897e-55	0
ENSG00000198805	PNP	3.5246	3.74761	-0.223003	3.39639e-54	1.5976e-53	0
ENSG00000147155	EBP	2.12754	2.35047	-0.222927	5.74633e-60	3.03797e-59	0
ENSG00000075131	TIPIN	1.56663	1.78904	-0.222415	1.04744e-46	4.14209e-46	0
ENSG00000125454	SLC25A19	2.45442	2.67677	-0.222344	4.26474e-62	2.36361e-61	0
ENSG00000238142	BX284668.5	0.238678	0.460731	-0.222053	1.49556e-52	6.80461e-52	0
ENSG00000136699	SMPD4	2.79388	3.01567	-0.221797	3.72934e-43	1.34911e-42	0
ENSG00000213782	DDX47	1.13441	1.35606	-0.221651	3.62348e-36	1.07738e-35	0
ENSG00000196937	FAM3C	1.51044	1.73205	-0.221607	1.19651e-35	3.49087e-35	0
ENSG00000182551	ADI1	2.71137	2.93243	-0.221056	7.55663e-50	3.22111e-49	0
ENSG00000125885	MCM8	1.35055	1.57052	-0.219965	1.05838e-39	3.49616e-39	0
ENSG00000167286	CD3D	0.00972526	0.229023	-0.219297	9.4801e-69	5.97742e-68	0
ENSG00000156482	RPL30	11.2929	11.5119	-0.218988	9.48932e-79	7.06082e-78	0
ENSG00000129932	DOHH	1.5648	1.78276	-0.217964	1.04503e-46	4.13393e-46	0
ENSG00000140332	TLE3	1.41138	1.62922	-0.217844	1.00172e-28	2.33065e-28	0
ENSG00000185187	SIGIRR	2.00586	2.22277	-0.216907	4.42063e-37	1.35252e-36	0
ENSG00000161835	GRASP	0.0285045	0.245025	-0.21652	3.41825e-70	2.21558e-69	0
ENSG00000116237	ICMT	1.07154	1.28781	-0.21627	3.54298e-42	1.25153e-41	0
ENSG00000138182	KIF20B	3.03757	3.25378	-0.216213	3.3464e-56	1.64823e-55	0
ENSG00000013306	SLC25A39	4.10368	4.3194	-0.215723	2.18579e-99	2.29372e-98	0
ENSG00000127191	TRAF2	0.996011	1.21108	-0.215065	4.93909e-47	1.96235e-46	0
ENSG00000197150	ABCB8	1.56268	1.77769	-0.215017	1.21571e-37	3.77822e-37	0
ENSG00000184014	DENND5A	0.57757	0.792442	-0.214873	5.48626e-25	1.11022e-24	0
ENSG00000092470	WDR76	2.13867	2.35322	-0.214549	2.88279e-48	1.18111e-47	0
ENSG00000167523	SPATA33	0.838464	1.05278	-0.214319	6.531e-42	2.2906e-41	0
ENSG00000160446	ZDHHC12	1.26062	1.47493	-0.214316	1.55071e-55	7.5095e-55	0
ENSG00000076641	PAG1	2.72617	2.93994	-0.213771	1.62982e-27	3.64804e-27	0
ENSG00000156411	ATP5MPL	6.49629	6.70988	-0.213585	6.8057e-85	5.65912e-84	0
ENSG00000134825	TMEM258	6.16496	6.37834	-0.213377	1.75187e-80	1.34242e-79	0
ENSG00000152795	HNRNPDL	8.13441	8.34772	-0.213307	9.85044e-46	3.80742e-45	0
ENSG00000136100	VPS36	3.11641	3.32945	-0.213042	1.33568e-36	4.0169e-36	0
ENSG00000183696	UPP1	0.269389	0.482143	-0.212754	4.69398e-42	1.65466e-41	0
ENSG00000168061	SAC3D1	2.0587	2.27116	-0.212459	8.33903e-57	4.15405e-56	0
ENSG00000189043	NDUFA4	7.03886	7.25096	-0.212103	2.41572e-109	2.89788e-108	0
ENSG00000136950	ARPC5L	4.92948	5.14136	-0.211879	6.14389e-66	3.64622e-65	0
ENSG00000110700	RPS13	11.4157	11.6272	-0.21145	3.4621e-76	2.47179e-75	0
ENSG00000104312	RIPK2	1.80956	2.0209	-0.211337	3.62575e-36	1.07778e-35	0
ENSG00000154328	NEIL2	0.26455	0.475881	-0.21133	3.69154e-39	1.20263e-38	0
ENSG00000122406	RPL5	10.9286	11.1398	-0.211172	1.7913e-124	2.63915e-123	0
ENSG00000136824	SMC2	3.64389	3.85493	-0.21104	1.52538e-65	8.99393e-65	0
ENSG00000108107	RPL28	12.2804	12.4913	-0.210909	1.41996e-134	2.37316e-133	0
ENSG00000135926	TMBIM1	0.631627	0.84252	-0.210893	1.53395e-37	4.74978e-37	0
ENSG00000126215	XRCC3	0.763042	0.973759	-0.210717	4.78015e-52	2.15334e-51	0
ENSG00000211450	SELENOH	6.55013	6.76075	-0.210621	9.20573e-71	6.00967e-70	0
ENSG00000175792	RUVBL1	4.3037	4.51376	-0.210059	3.51951e-62	1.95517e-61	0
ENSG00000153048	CARHSP1	4.57623	4.7862	-0.209969	7.14511e-56	3.49593e-55	0
ENSG00000162551	ALPL	0.134746	0.344214	-0.209468	5.23646e-44	1.93477e-43	0
ENSG00000115425	PECR	0.056829	0.265645	-0.208816	8.9246e-69	5.63017e-68	0
ENSG00000169288	MRPL1	2.05845	2.2672	-0.208743	5.55892e-42	1.95489e-41	0
ENSG00000186141	POLR3C	2.72782	2.93635	-0.208534	1.34798e-35	3.9289e-35	0
ENSG00000146112	PPP1R18	3.03393	3.24223	-0.208299	2.8046e-41	9.65313e-41	0
ENSG00000093217	XYLB	0.545904	0.753966	-0.208062	1.85622e-37	5.73563e-37	0
ENSG00000168078	PBK	1.87611	2.08389	-0.20778	8.83473e-86	7.46184e-85	0
ENSG00000004779	NDUFAB1	6.00423	6.21178	-0.207553	1.49345e-115	1.9499e-114	0
ENSG00000165304	MELK	1.1197	1.32709	-0.207392	5.21619e-67	3.15105e-66	0
ENSG00000167272	POP5	3.49299	3.69999	-0.206999	5.3387e-52	2.40038e-51	0
ENSG00000169994	MYO7B	0.104078	0.310701	-0.206623	1.90186e-50	8.22861e-50	0
ENSG00000172331	BPGM	0.613804	0.82037	-0.206566	2.96241e-35	8.55004e-35	0
ENSG00000101347	SAMHD1	1.42808	1.63461	-0.206529	4.75745e-48	1.93708e-47	0
ENSG00000153789	FAM92B	0.166603	0.372919	-0.206316	1.83695e-44	6.8906e-44	0
ENSG00000269893	SNHG8	6.13333	6.3395	-0.206168	1.34324e-47	5.42438e-47	0
ENSG00000125863	MKKS	2.01275	2.21859	-0.205836	2.80357e-49	1.17764e-48	0
ENSG00000163466	ARPC2	7.54517	7.75067	-0.205501	3.71005e-89	3.29608e-88	0
ENSG00000197903	HIST1H2BK	1.22609	1.43153	-0.205441	4.85774e-17	7.12148e-17	0
ENSG00000133112	TPT1	10.8427	11.0474	-0.204723	7.52028e-59	3.90935e-58	0
ENSG00000139496	NUP58	3.82464	4.02848	-0.203839	4.08062e-33	1.10386e-32	0
ENSG00000163528	CHCHD4	1.69034	1.89417	-0.203831	7.72049e-45	2.92483e-44	0
ENSG00000086061	DNAJA1	5.00313	5.20658	-0.203452	5.09913e-51	2.23401e-50	0
ENSG00000116157	GPX7	2.14601	2.34923	-0.203223	5.04741e-57	2.52285e-56	0
ENSG00000132965	ALOX5AP	3.6377	3.8404	-0.202709	4.88757e-51	2.14212e-50	0
ENSG00000169508	GPR183	0.132276	0.334876	-0.2026	3.1914e-34	8.90637e-34	0
ENSG00000185608	MRPL40	3.39342	3.59535	-0.201931	9.71926e-64	5.52926e-63	0
ENSG00000232810	TNF	0.364405	0.566302	-0.201897	3.47816e-21	6.01551e-21	0
ENSG00000151725	CENPU	2.8914	3.0931	-0.201698	1.68653e-76	1.20776e-75	0
ENSG00000169564	PCBP1	5.1131	5.31468	-0.201585	6.39359e-61	3.45751e-60	0
ENSG00000204475	NCR3	0.112492	0.313876	-0.201384	8.96286e-58	4.54528e-57	0
ENSG00000173812	EIF1	8.64632	8.84768	-0.201368	5.70861e-57	2.84972e-56	0
ENSG00000152527	PLEKHH2	0.0828439	0.283951	-0.201108	2.38451e-49	1.00375e-48	0
ENSG00000166886	NAB2	0.346365	0.547339	-0.200974	1.0202e-35	2.9853e-35	0
ENSG00000070366	SMG6	1.5355	1.73464	-0.199144	3.42543e-36	1.019e-35	0
ENSG00000141552	ANAPC11	5.78234	5.98144	-0.199101	8.6955e-95	8.45647e-94	0
ENSG00000177990	DPY19L2	0.511293	0.710379	-0.199086	5.42287e-32	1.41169e-31	0
ENSG00000147669	POLR2K	3.37454	3.5736	-0.199057	6.66317e-66	3.95241e-65	0
ENSG00000147677	EIF3H	7.68738	7.88621	-0.198828	1.50267e-55	7.28581e-55	0
ENSG00000204397	CARD16	0.039004	0.237734	-0.19873	4.25447e-64	2.4427e-63	0
ENSG00000170889	RPS9	10.7346	10.9331	-0.198559	4.22297e-82	3.32658e-81	0
ENSG00000105372	RPS19	12.0681	12.2664	-0.198271	2.58231e-110	3.13271e-109	0
ENSG00000157212	PAXIP1	1.06637	1.2646	-0.198229	1.21542e-31	3.12476e-31	0
ENSG00000121058	COIL	2.109	2.30719	-0.198194	1.35746e-39	4.47163e-39	0
ENSG00000075336	TIMM21	1.77763	1.97577	-0.198135	4.32821e-50	1.85499e-49	0
ENSG00000106348	IMPDH1	2.046	2.24399	-0.197991	2.27791e-44	8.52844e-44	0
ENSG00000101193	GID8	2.18911	2.38625	-0.197139	1.8817e-51	8.33676e-51	0
ENSG00000118412	CASP8AP2	1.9994	2.19636	-0.19695	2.75211e-44	1.0268e-43	0
ENSG00000068650	ATP11A	0.131517	0.328443	-0.196926	2.70182e-35	7.80175e-35	0
ENSG00000114391	RPL24	10.0084	10.205	-0.196654	8.54977e-82	6.68149e-81	0
ENSG00000139428	MMAB	1.76178	1.95838	-0.196596	3.72144e-40	1.24427e-39	0
ENSG00000147586	MRPS28	2.60151	2.79798	-0.19647	2.40752e-54	1.14063e-53	0
ENSG00000128626	MRPS12	4.32065	4.5168	-0.196151	1.57437e-80	1.20875e-79	0
ENSG00000186047	DLEU7	0.00704887	0.203175	-0.196126	2.0629e-97	2.0941e-96	0
ENSG00000109475	RPL34	11.0536	11.2496	-0.195962	1.07318e-50	4.67748e-50	0
ENSG00000136108	CKAP2	3.58943	3.78532	-0.195892	2.91932e-63	1.64889e-62	0
ENSG00000267270	PARD6G-AS1	0.0636481	0.259247	-0.195598	4.11792e-43	1.48799e-42	0
ENSG00000164850	GPER1	0.383916	0.57944	-0.195524	4.36314e-34	1.21306e-33	0
ENSG00000274213	AC015912.3	0.0934037	0.288868	-0.195465	1.07305e-43	3.94008e-43	0
ENSG00000151014	NOCT	0.757615	0.953035	-0.195421	3.69516e-29	8.70629e-29	0
ENSG00000118193	KIF14	1.44914	1.6443	-0.195159	6.8659e-72	4.56799e-71	0
ENSG00000160877	NACC1	0.845775	1.04063	-0.194858	1.85101e-32	4.89187e-32	0
ENSG00000149485	FADS1	0.0719145	0.266614	-0.1947	7.41155e-54	3.46969e-53	0
ENSG00000241468	ATP5MF	7.3717	7.56635	-0.194648	1.62576e-85	1.36725e-84	0
ENSG00000101220	C20orf27	3.93117	4.12569	-0.194511	3.09663e-69	1.96825e-68	0
ENSG00000165029	ABCA1	2.09887	2.29306	-0.194194	1.38738e-17	2.07327e-17	0
ENSG00000106244	PDAP1	4.93358	5.12776	-0.194179	1.86632e-74	1.29797e-73	0
ENSG00000188739	RBM34	0.855609	1.04966	-0.194047	4.47175e-25	9.08811e-25	0
ENSG00000095370	SH2D3C	1.14571	1.33975	-0.194037	1.88478e-26	4.06028e-26	0
ENSG00000174136	RGMB	0.131113	0.324924	-0.193811	1.91093e-38	6.10423e-38	0
ENSG00000085999	RAD54L	1.15984	1.3536	-0.193756	2.05095e-84	1.69114e-83	0
ENSG00000115085	ZAP70	1.05377	1.24713	-0.193359	2.04237e-20	3.40761e-20	0
ENSG00000137054	POLR1E	2.07478	2.26799	-0.193215	4.14231e-38	1.30905e-37	0
ENSG00000104889	RNASEH2A	2.57006	2.76293	-0.19287	6.83811e-62	3.76861e-61	0
ENSG00000198754	OXCT2	0.0115738	0.20436	-0.192786	6.61077e-79	4.93136e-78	0
ENSG00000196419	XRCC6	6.85212	7.04481	-0.192683	1.04458e-101	1.13132e-100	0
ENSG00000204228	HSD17B8	0.839414	1.03172	-0.192308	8.50679e-38	2.65986e-37	0
ENSG00000066279	ASPM	2.92372	3.11594	-0.192218	6.77049e-96	6.70018e-95	0
ENSG00000043462	LCP2	0.0390729	0.230995	-0.191922	1.39037e-55	6.74687e-55	0
ENSG00000154473	BUB3	5.18633	5.37792	-0.191597	2.88519e-77	2.10182e-76	0
ENSG00000174177	CTU2	1.23701	1.4285	-0.191497	4.81661e-44	1.78243e-43	0
ENSG00000102390	PBDC1	1.86726	2.0587	-0.191434	1.49082e-43	5.44866e-43	0
ENSG00000165264	NDUFB6	5.24044	5.4316	-0.19116	2.3815e-75	1.67798e-74	0
ENSG00000185813	PCYT2	0.703736	0.894882	-0.191146	1.58872e-38	5.08872e-38	0
ENSG00000106624	AEBP1	2.28521	2.47634	-0.191124	8.55515e-30	2.06217e-29	0
ENSG00000132744	ACY3	4.87946	5.07023	-0.190775	1.54104e-74	1.07238e-73	0
ENSG00000167799	NUDT8	0.646324	0.83706	-0.190737	5.09517e-37	1.55407e-36	0
ENSG00000158062	UBXN11	1.26955	1.46	-0.190451	1.97572e-35	5.72746e-35	0
ENSG00000159259	CHAF1B	0.730812	0.921206	-0.190394	1.28599e-55	6.25062e-55	0
ENSG00000072062	PRKACA	0.558282	0.74867	-0.190387	1.54445e-32	4.08901e-32	0
ENSG00000120280	CXorf21	0.855028	1.04525	-0.190221	3.03389e-54	1.42936e-53	0
ENSG00000115956	PLEK	2.56226	2.75245	-0.190186	2.18794e-37	6.74652e-37	0
ENSG00000099901	RANBP1	6.3468	6.53694	-0.190141	1.26167e-66	7.58674e-66	0
ENSG00000140854	KATNB1	0.804385	0.99424	-0.189855	9.34851e-38	2.91918e-37	0
ENSG00000178691	SUZ12	4.93357	5.123	-0.18943	9.19172e-45	3.4755e-44	0
ENSG00000221983	UBA52	9.45066	9.63995	-0.18929	4.90853e-53	2.25503e-52	0
ENSG00000108798	ABI3	1.88411	2.07298	-0.18887	4.41249e-42	1.55636e-41	0
ENSG00000150316	CWC15	3.97576	4.16454	-0.188782	2.23714e-50	9.66863e-50	0
ENSG00000263307	AC007216.4	0.419922	0.608646	-0.188724	2.38636e-25	4.90046e-25	0
ENSG00000184678	HIST2H2BE	0.357289	0.545622	-0.188333	8.12889e-20	1.32484e-19	0
ENSG00000187630	DHRS4L2	0.672877	0.861173	-0.188296	8.32443e-35	2.36787e-34	0
ENSG00000172172	MRPL13	3.68573	3.87398	-0.188249	4.33585e-69	2.75e-68	0
ENSG00000102978	POLR2C	2.66552	2.85374	-0.188222	1.20635e-48	4.99799e-48	0
ENSG00000166736	HTR3A	0.0424453	0.230438	-0.187992	2.31673e-56	1.14682e-55	0
ENSG00000204568	MRPS18B	4.0701	4.25802	-0.187922	1.07521e-67	6.6656e-67	0
ENSG00000120539	MASTL	1.10816	1.29608	-0.18792	1.56987e-44	5.89623e-44	0
ENSG00000274265	AC245297.3	0.635425	0.823313	-0.187888	4.90501e-29	1.15224e-28	0
ENSG00000110801	PSMD9	3.55738	3.74477	-0.18739	8.66854e-71	5.66837e-70	0
ENSG00000148834	GSTO1	3.41516	3.6025	-0.187338	1.30354e-67	8.04315e-67	0
ENSG00000085840	ORC1	0.963015	1.15015	-0.187134	8.46901e-53	3.86818e-52	0
ENSG00000225489	AL354707.1	0.183987	0.370949	-0.186962	1.17383e-38	3.77516e-38	0
ENSG00000054967	RELT	0.698645	0.885579	-0.186933	3.98824e-43	1.44157e-42	0
ENSG00000160691	SHC1	1.32332	1.50994	-0.18662	4.89442e-43	1.7648e-42	0
ENSG00000232629	HLA-DQB2	0.0270668	0.21366	-0.186593	1.19116e-67	7.36127e-67	0
ENSG00000178971	CTC1	0.842164	1.02859	-0.186424	5.08748e-25	1.03217e-24	0
ENSG00000165030	NFIL3	0.17644	0.362649	-0.186209	1.52713e-40	5.16739e-40	0
ENSG00000096384	HSP90AB1	10.3845	10.5707	-0.186172	6.1744e-74	4.25156e-73	0
ENSG00000060762	MPC1	2.15152	2.33738	-0.18586	1.39776e-48	5.77277e-48	0
ENSG00000165689	ENTR1	1.67943	1.86514	-0.185705	4.76593e-24	9.31121e-24	0
ENSG00000138623	SEMA7A	0.0171989	0.20253	-0.185331	8.55129e-72	5.67333e-71	0
ENSG00000000460	C1orf112	1.13544	1.32065	-0.185218	5.54808e-50	2.37093e-49	0
ENSG00000169981	ZNF35	0.311444	0.4966	-0.185156	1.08355e-32	2.88295e-32	0
ENSG00000080986	NDC80	1.96624	2.15135	-0.185106	1.01034e-89	9.04409e-89	0
ENSG00000115053	NCL	9.60291	9.78789	-0.184976	2.74768e-58	1.40914e-57	0
ENSG00000205937	RNPS1	6.10352	6.28842	-0.184899	2.59287e-76	1.85344e-75	0
ENSG00000272030	AL162258.2	0.345652	0.530114	-0.184462	7.73364e-39	2.50016e-38	0
ENSG00000131876	SNRPA1	5.11572	5.30012	-0.184399	3.22937e-54	1.52025e-53	0
ENSG00000169813	HNRNPF	6.32825	6.51257	-0.184319	4.17791e-97	4.21213e-96	0
ENSG00000136463	TACO1	1.7093	1.89339	-0.184092	2.46222e-47	9.86559e-47	0
ENSG00000173638	SLC19A1	0.979496	1.16353	-0.184038	1.46052e-40	4.94342e-40	0
ENSG00000134775	FHOD3	0.0615792	0.245441	-0.183862	3.92614e-49	1.64508e-48	0
ENSG00000122877	EGR2	0.0736535	0.257348	-0.183695	4.70338e-51	2.06292e-50	0
ENSG00000189229	AC069277.1	0.0532737	0.236894	-0.18362	9.98197e-52	4.46093e-51	0
ENSG00000181938	GINS3	0.972844	1.15631	-0.183471	3.26736e-47	1.30385e-46	0
ENSG00000101413	RPRD1B	1.04485	1.22798	-0.18313	1.63046e-33	4.45859e-33	0
ENSG00000048544	MRPS10	2.97699	3.16011	-0.183115	6.05811e-54	2.83833e-53	0
ENSG00000168411	RFWD3	1.43792	1.62031	-0.18239	1.19887e-35	3.49687e-35	0
ENSG00000120053	GOT1	1.24095	1.42302	-0.18207	2.07694e-44	7.78343e-44	0
ENSG00000156398	SFXN2	0.997958	1.1799	-0.181944	2.18744e-40	7.37004e-40	0
ENSG00000111358	GTF2H3	2.00189	2.18376	-0.181871	3.09474e-45	1.18418e-44	0
ENSG00000167085	PHB	6.00257	6.18437	-0.181802	2.42751e-94	2.33769e-93	0
ENSG00000113356	POLR3G	1.61126	1.79295	-0.181699	1.19549e-37	3.71735e-37	0
ENSG00000175806	MSRA	0.548795	0.730045	-0.18125	7.53239e-34	2.08096e-33	0
ENSG00000196642	RABL6	4.02944	4.2102	-0.180758	4.94271e-37	1.50834e-36	0
ENSG00000101945	SUV39H1	0.766014	0.946718	-0.180704	1.20539e-59	6.33581e-59	0
ENSG00000030110	BAK1	1.20668	1.38736	-0.180675	3.06625e-35	8.83679e-35	0
ENSG00000137154	RPS6	11.757	11.9376	-0.180618	2.45229e-136	4.18732e-135	0
ENSG00000080839	RBL1	1.79226	1.97271	-0.180453	2.28572e-37	7.04619e-37	0
ENSG00000156265	MAP3K7CL	0.141	0.321402	-0.180402	2.47253e-40	8.31399e-40	0
ENSG00000120837	NFYB	1.67046	1.85073	-0.180266	6.73399e-38	2.11507e-37	0
ENSG00000126524	SBDS	2.64666	2.82691	-0.180252	2.43323e-41	8.40182e-41	0
ENSG00000173846	PLK3	0.449621	0.629724	-0.180104	1.52159e-26	3.29106e-26	0
ENSG00000185721	DRG1	3.31146	3.49137	-0.179905	1.7246e-61	9.42985e-61	0
ENSG00000106153	CHCHD2	8.53612	8.71602	-0.1799	3.64101e-104	4.10125e-103	0
ENSG00000177311	ZBTB38	0.659195	0.838944	-0.179749	1.5006e-26	3.24685e-26	0
ENSG00000158457	TSPAN33	1.68013	1.85958	-0.179443	6.61703e-31	1.66108e-30	0
ENSG00000186281	GPAT2	0.0594656	0.238885	-0.179419	7.31882e-42	2.5631e-41	0
ENSG00000261766	AC133550.3	0.159997	0.339059	-0.179062	5.27394e-32	1.37353e-31	0
ENSG00000132953	XPO4	2.04256	2.22117	-0.178616	4.12613e-42	1.45622e-41	0
ENSG00000123374	CDK2	1.34516	1.52353	-0.178374	1.74325e-46	6.85009e-46	0
ENSG00000170522	ELOVL6	0.386093	0.563956	-0.177863	2.53523e-29	6.00688e-29	0
ENSG00000166598	HSP90B1	6.34548	6.52317	-0.177691	2.63873e-48	1.08224e-47	0
ENSG00000125753	VASP	2.46612	2.64353	-0.177408	6.41091e-48	2.60403e-47	0
ENSG00000125245	GPR18	1.48277	1.66013	-0.177361	5.49856e-32	1.43059e-31	0
ENSG00000123473	STIL	1.31628	1.49364	-0.177352	1.58485e-51	7.04008e-51	0
ENSG00000142208	AKT1	1.29881	1.47573	-0.176917	3.8277e-27	8.44911e-27	0
ENSG00000171490	RSL1D1	7.17869	7.35551	-0.176824	2.29479e-59	1.20139e-58	0
ENSG00000163874	ZC3H12A	0.481498	0.658297	-0.1768	1.47209e-24	2.93276e-24	0
ENSG00000233927	RPS28	11.6057	11.7824	-0.176726	2.02117e-67	1.23806e-66	0
ENSG00000125459	MSTO1	1.37688	1.5535	-0.176622	7.55678e-41	2.57471e-40	0
ENSG00000171793	CTPS1	3.53493	3.71052	-0.175597	1.59854e-51	7.0982e-51	0
ENSG00000100997	ABHD12	0.900176	1.07555	-0.175378	3.11085e-41	1.06916e-40	0
ENSG00000101216	GMEB2	0.680609	0.855729	-0.175121	6.23009e-33	1.67382e-32	0
ENSG00000163873	GRIK3	0.746477	0.921406	-0.17493	3.03098e-26	6.47047e-26	0
ENSG00000075914	EXOSC7	3.28446	3.45935	-0.174894	3.42746e-52	1.54931e-51	0
ENSG00000179673	RPRML	0.368801	0.543636	-0.174835	1.95023e-24	3.86643e-24	0
ENSG00000163584	RPL22L1	7.54666	7.72148	-0.174821	1.0581e-46	4.18285e-46	0
ENSG00000010219	DYRK4	1.61761	1.79189	-0.174275	6.08722e-41	2.077e-40	0
ENSG00000138279	ANXA7	2.2829	2.45716	-0.174261	6.17673e-49	2.57713e-48	0
ENSG00000103018	CYB5B	2.93964	3.1134	-0.173761	6.23811e-48	2.53559e-47	0
ENSG00000141076	UTP4	2.47453	2.648	-0.17347	3.05199e-46	1.19057e-45	0
ENSG00000116017	ARID3A	0.255977	0.429163	-0.173186	8.88247e-21	1.5069e-20	0
ENSG00000185324	CDK10	1.98382	2.15689	-0.173067	6.73985e-31	1.69083e-30	0
ENSG00000057657	PRDM1	0.0361807	0.208798	-0.172618	9.04356e-51	3.94458e-50	0
ENSG00000133056	PIK3C2B	0.608266	0.780754	-0.172488	1.70714e-23	3.25979e-23	0
ENSG00000246705	H2AFJ	1.93414	2.10644	-0.172295	3.71042e-37	1.13669e-36	0
ENSG00000113448	PDE4D	0.0715312	0.243818	-0.172287	5.67852e-39	1.84283e-38	0
ENSG00000255647	AC093510.1	0.229605	0.40184	-0.172234	3.84076e-25	7.82725e-25	0
ENSG00000188352	FOCAD	0.583947	0.755918	-0.171971	2.14158e-35	6.19914e-35	0
ENSG00000143179	UCK2	2.60384	2.77569	-0.171854	1.28717e-43	4.71309e-43	0
ENSG00000240065	PSMB9	5.38078	5.55258	-0.171792	7.18869e-72	4.78006e-71	0
ENSG00000162241	SLC25A45	0.453983	0.625758	-0.171775	7.32994e-36	2.15879e-35	0
ENSG00000158406	HIST1H4H	1.3307	1.50214	-0.171445	2.24424e-09	2.59193e-09	0
ENSG00000184110	EIF3C	1.45603	1.62659	-0.170566	1.07186e-41	3.73387e-41	0
ENSG00000059728	MXD1	0.466652	0.637189	-0.170537	1.40371e-20	2.36069e-20	0
ENSG00000027869	SH2D2A	0.580493	0.750962	-0.170469	3.63393e-23	6.85044e-23	0
ENSG00000189403	HMGB1	10.0824	10.2526	-0.170201	9.15663e-52	4.09518e-51	0
ENSG00000170779	CDCA4	1.84258	2.01258	-0.170004	5.30404e-54	2.48701e-53	0
ENSG00000230426	ERVMER61-1	0.212257	0.382166	-0.169908	5.01893e-36	1.48445e-35	0
ENSG00000127586	CHTF18	1.12612	1.29602	-0.1699	1.0025e-42	3.58847e-42	0
ENSG00000174547	MRPL11	4.85329	5.02302	-0.169721	8.46802e-76	6.00229e-75	0
ENSG00000070010	UFD1	3.0535	3.223	-0.169507	2.42364e-48	9.9471e-48	0
ENSG00000132963	POMP	5.94262	6.11137	-0.168748	1.04467e-92	9.85928e-92	0
ENSG00000133106	EPSTI1	0.479348	0.648065	-0.168717	8.64833e-34	2.38536e-33	0
ENSG00000113734	BNIP1	1.13532	1.30397	-0.168657	3.33909e-38	1.0589e-37	0
ENSG00000168028	RPSA	10.6271	10.7953	-0.168154	1.82275e-93	1.7369e-92	0
ENSG00000111252	SH2B3	0.968937	1.13689	-0.167949	2.47369e-23	4.69921e-23	0
ENSG00000101082	SLA2	0.100596	0.268535	-0.167939	9.1537e-37	2.77049e-36	0
ENSG00000169710	FASN	1.9511	2.11889	-0.167792	9.89255e-32	2.55163e-31	0
ENSG00000196262	PPIA	10.2094	10.377	-0.16759	2.5533e-141	4.5505e-140	0
ENSG00000054965	FAM168A	0.904774	1.07208	-0.167309	1.7077e-23	3.26033e-23	0
ENSG00000092010	PSME1	6.85616	7.02343	-0.167271	1.38951e-84	1.14734e-83	0
ENSG00000226067	LINC00623	0.560691	0.727588	-0.166897	5.74546e-33	1.54608e-32	0
ENSG00000180992	MRPL14	4.99088	5.15765	-0.166769	1.86e-72	1.24945e-71	0
ENSG00000185347	TEDC1	1.11876	1.28521	-0.166452	3.90605e-52	1.76429e-51	0
ENSG00000164733	CTSB	0.542545	0.708965	-0.16642	9.14167e-24	1.76673e-23	0
ENSG00000198917	SPOUT1	1.2389	1.40531	-0.166411	2.59569e-41	8.94971e-41	0
ENSG00000063978	RNF4	2.44613	2.61239	-0.166256	3.27523e-31	8.29941e-31	0
ENSG00000197345	MRPL21	4.55877	4.72493	-0.166164	1.82541e-60	9.72892e-60	0
ENSG00000123349	PFDN5	7.68297	7.84895	-0.165977	2.59749e-54	1.22817e-53	0
ENSG00000165684	SNAPC4	0.77811	0.943832	-0.165723	1.13463e-33	3.1193e-33	0
ENSG00000168564	CDKN2AIP	2.17724	2.34287	-0.165627	1.82182e-38	5.82429e-38	0
ENSG00000175575	PAAF1	1.35515	1.5207	-0.165553	7.42885e-39	2.40425e-38	0
ENSG00000196781	TLE1	0.567444	0.732667	-0.165223	3.72027e-14	4.96036e-14	0
ENSG00000146410	MTFR2	0.97611	1.14094	-0.16483	1.85531e-64	1.07147e-63	0
ENSG00000137075	RNF38	1.42036	1.58513	-0.164772	2.82658e-22	5.12095e-22	0
ENSG00000130204	TOMM40	4.13381	4.29855	-0.164742	1.12739e-55	5.49102e-55	0
ENSG00000132286	TIMM10B	1.734	1.89871	-0.164708	1.37474e-36	4.13226e-36	0
ENSG00000178209	PLEC	1.31215	1.47668	-0.164534	7.49149e-21	1.27586e-20	0
ENSG00000140030	GPR65	0.866981	1.0313	-0.164315	1.77499e-24	3.52137e-24	0
ENSG00000184489	PTP4A3	0.311988	0.47629	-0.164302	1.22567e-27	2.75385e-27	0
ENSG00000116898	MRPS15	5.22855	5.39284	-0.164288	4.3854e-73	2.97975e-72	0
ENSG00000142864	SERBP1	8.45351	8.6177	-0.164183	2.6096e-82	2.06808e-81	0
ENSG00000159147	DONSON	1.17857	1.34237	-0.163806	6.98376e-43	2.50973e-42	0
ENSG00000135127	BICDL1	0.17491	0.338548	-0.163638	3.72145e-35	1.07015e-34	0
ENSG00000213654	GPSM3	3.70576	3.86876	-0.163007	2.34673e-42	8.32952e-42	0
ENSG00000177595	PIDD1	0.938544	1.10118	-0.162638	9.52354e-30	2.29279e-29	0
ENSG00000138376	BARD1	2.23866	2.40082	-0.162154	1.59024e-47	6.41306e-47	0
ENSG00000151366	NDUFC2	5.41332	5.57544	-0.162123	1.93827e-87	1.67785e-86	0
ENSG00000197956	S100A6	0.892292	1.0544	-0.162103	5.85091e-26	1.233e-25	0
ENSG00000130164	LDLR	0.128571	0.290612	-0.162041	5.49363e-30	1.33565e-29	0
ENSG00000114450	GNB4	0.915768	1.07776	-0.161993	5.58302e-30	1.35683e-29	0
ENSG00000213413	PVRIG	1.2807	1.44267	-0.161972	6.3038e-40	2.09524e-39	0
ENSG00000011198	ABHD5	0.745704	0.907289	-0.161585	2.48323e-25	5.09319e-25	0
ENSG00000179388	EGR3	0.0435979	0.205091	-0.161493	2.56399e-39	8.39226e-39	0
ENSG00000124782	RREB1	0.396727	0.558185	-0.161458	1.69845e-22	3.11049e-22	0
ENSG00000188807	TMEM201	0.376786	0.538035	-0.161248	1.45055e-33	3.97396e-33	0
ENSG00000156127	BATF	0.538666	0.699859	-0.161193	8.72201e-32	2.25315e-31	0
ENSG00000138587	MNS1	0.474265	0.63501	-0.160745	4.00969e-40	1.33913e-39	0
ENSG00000131143	COX4I1	8.81377	8.97439	-0.16062	3.61701e-68	2.25891e-67	0
ENSG00000049759	NEDD4L	0.556081	0.716537	-0.160456	1.97383e-27	4.39969e-27	0
ENSG00000110921	MVK	0.367537	0.527935	-0.160398	1.12133e-38	3.60828e-38	0
ENSG00000132530	XAF1	0.0521143	0.211639	-0.159524	2.16087e-43	7.86108e-43	0
ENSG00000156970	BUB1B	1.97892	2.13814	-0.159225	4.28741e-77	3.11371e-76	0
ENSG00000256269	HMBS	2.31701	2.47598	-0.15897	5.47411e-49	2.28559e-48	0
ENSG00000163932	PRKCD	2.01704	2.176	-0.158961	3.54058e-44	1.31682e-43	0
ENSG00000137338	PGBD1	0.186727	0.345633	-0.158906	1.08311e-33	2.98113e-33	0
ENSG00000077312	SNRPA	5.88078	6.03967	-0.158898	1.48863e-58	7.69116e-58	0
ENSG00000085721	RRN3	1.93678	2.09457	-0.157785	3.81368e-32	9.9762e-32	0
ENSG00000054148	PHPT1	4.08007	4.23783	-0.157761	3.97431e-57	1.99069e-56	0
ENSG00000138185	ENTPD1	0.164308	0.322047	-0.157739	6.0464e-30	1.46612e-29	0
ENSG00000169607	CKAP2L	1.42063	1.57818	-0.15755	3.42142e-80	2.61328e-79	0
ENSG00000198873	GRK5	0.483727	0.640979	-0.157252	5.95404e-19	9.38415e-19	0
ENSG00000138867	GUCD1	1.66268	1.81991	-0.157237	1.58333e-33	4.33372e-33	0
ENSG00000274253	AC138649.1	0.685805	0.842826	-0.15702	6.16438e-30	1.49381e-29	0
ENSG00000175866	BAIAP2	0.165238	0.321956	-0.156718	3.4357e-24	6.7402e-24	0
ENSG00000106003	LFNG	0.165613	0.322289	-0.156676	3.30711e-22	5.9723e-22	0
ENSG00000119013	NDUFB3	5.31006	5.46671	-0.156655	8.52245e-75	5.95513e-74	0
ENSG00000103363	ELOB	7.50986	7.6665	-0.156642	6.21032e-52	2.78804e-51	0
ENSG00000277149	TYW1B	0.778027	0.934495	-0.156468	2.48291e-23	4.71598e-23	0
ENSG00000103423	DNAJA3	2.37267	2.5286	-0.155933	1.18776e-38	3.81893e-38	0
ENSG00000165501	LRR1	2.38826	2.54402	-0.155761	1.78359e-60	9.51033e-60	0
ENSG00000169727	GPS1	3.23368	3.38942	-0.155733	1.28454e-51	5.72328e-51	0
ENSG00000108590	MED31	0.81971	0.975428	-0.155718	1.47403e-32	3.90695e-32	0
ENSG00000104825	NFKBIB	2.32593	2.48164	-0.155712	9.48636e-34	2.61345e-33	0
ENSG00000140319	SRP14	7.90315	8.05879	-0.155635	2.97116e-52	1.34562e-51	0
ENSG00000139278	GLIPR1	0.976369	1.13184	-0.155469	6.07546e-24	1.18033e-23	0
ENSG00000153391	INO80C	1.71346	1.86871	-0.15525	3.30548e-37	1.01369e-36	0
ENSG00000161016	RPL8	11.7815	11.9367	-0.155129	1.94938e-103	2.17301e-102	0
ENSG00000104290	FZD3	0.578388	0.733435	-0.155047	2.51214e-22	4.56246e-22	0
ENSG00000002919	SNX11	0.720336	0.875381	-0.155045	9.86211e-26	2.05739e-25	0
ENSG00000140983	RHOT2	2.07121	2.22589	-0.154686	8.57995e-33	2.29524e-32	0
ENSG00000107099	DOCK8	3.47879	3.63327	-0.154482	4.89754e-28	1.11309e-27	0
ENSG00000128708	HAT1	2.78719	2.94089	-0.153705	2.62573e-44	9.80584e-44	0
ENSG00000130706	ADRM1	4.29583	4.44938	-0.153541	9.48755e-65	5.50614e-64	0
ENSG00000139180	NDUFA9	3.90327	4.05604	-0.15277	6.42113e-65	3.74677e-64	0
ENSG00000179873	NLRP11	0.502782	0.655394	-0.152612	2.45451e-25	5.0369e-25	0
ENSG00000100324	TAB1	0.916736	1.06904	-0.152306	2.48846e-33	6.75946e-33	0
ENSG00000146909	NOM1	2.26595	2.41822	-0.152273	2.46474e-33	6.69812e-33	0
ENSG00000258429	PDF	1.95149	2.10353	-0.15204	8.29681e-38	2.59696e-37	0
ENSG00000262454	MIR193BHG	0.105491	0.257429	-0.151938	3.78215e-31	9.57366e-31	0
ENSG00000174444	RPL4	10.5232	10.6744	-0.15125	9.65157e-102	1.04723e-100	0
ENSG00000114999	TTL	0.741148	0.892345	-0.151197	2.96347e-30	7.26932e-30	0
ENSG00000142731	PLK4	1.26224	1.41338	-0.151139	1.52454e-47	6.15233e-47	0
ENSG00000168385	SEPTIN2	4.81195	4.96308	-0.151131	2.79741e-32	7.34047e-32	0
ENSG00000133134	BEX2	0.466676	0.617515	-0.150839	2.24631e-20	3.74206e-20	0
ENSG00000184068	SREBF2-AS1	0.463989	0.614768	-0.150779	1.19137e-18	1.85985e-18	0
ENSG00000173457	PPP1R14B	5.33232	5.48304	-0.150715	2.95465e-125	4.39147e-124	0
ENSG00000275441	AC020765.2	0.200858	0.351487	-0.150629	7.03744e-30	1.7005e-29	0
ENSG00000122224	LY9	2.48307	2.63367	-0.150596	2.30552e-18	3.55826e-18	0
ENSG00000128951	DUT	6.69719	6.84767	-0.150479	1.18112e-48	4.89686e-48	0
ENSG00000224051	CPTP	1.46517	1.6156	-0.150431	3.24225e-24	6.36702e-24	0
ENSG00000155438	NIFK	4.75814	4.90841	-0.150275	1.54402e-55	7.48016e-55	0
ENSG00000120709	FAM53C	1.30524	1.45539	-0.150142	1.41963e-30	3.52106e-30	0
ENSG00000221829	FANCG	1.07567	1.22476	-0.149084	1.6422e-51	7.28934e-51	0
ENSG00000100889	PCK2	1.1446	1.29361	-0.149013	3.68755e-63	2.07783e-62	0
ENSG00000140577	CRTC3	0.441381	0.590373	-0.148992	9.24132e-19	1.44841e-18	0
ENSG00000111300	NAA25	2.52497	2.6738	-0.148833	4.37339e-33	1.18225e-32	0
ENSG00000169592	INO80E	3.37489	3.52352	-0.148627	2.59297e-46	1.01351e-45	0
ENSG00000137413	TAF8	1.5263	1.67487	-0.148568	6.52683e-45	2.47898e-44	0
ENSG00000134824	FADS2	0.0639702	0.212401	-0.148431	1.54716e-38	4.95829e-38	0
ENSG00000222041	CYTOR	0.094367	0.24263	-0.148263	2.23045e-31	5.69099e-31	0
ENSG00000151287	TEX30	1.46178	1.60998	-0.148205	2.43246e-47	9.74963e-47	0
ENSG00000272146	ARF4-AS1	0.441598	0.589418	-0.14782	3.04208e-18	4.67307e-18	0
ENSG00000165244	ZNF367	1.11181	1.25895	-0.147139	5.21266e-44	1.92658e-43	0
ENSG00000182568	SATB1	0.262383	0.409449	-0.147067	6.99694e-16	9.85644e-16	0
ENSG00000149177	PTPRJ	1.03705	1.18376	-0.146712	2.55425e-23	4.84524e-23	0
ENSG00000149503	INCENP	1.82513	1.97157	-0.146445	7.88431e-54	3.68954e-53	0
ENSG00000231925	TAPBP	4.445	4.59145	-0.146444	4.0728e-28	9.28322e-28	0
ENSG00000105327	BBC3	0.753167	0.899509	-0.146342	1.12637e-21	1.99001e-21	0
ENSG00000157778	PSMG3	1.9962	2.14218	-0.145978	7.42878e-38	2.33082e-37	0
ENSG00000118242	MREG	0.248321	0.394254	-0.145933	1.18011e-25	2.45279e-25	0
ENSG00000122882	ECD	2.51566	2.6614	-0.145737	1.50701e-27	3.37761e-27	0
ENSG00000183763	TRAIP	0.711417	0.857002	-0.145585	1.59271e-44	5.98014e-44	0
ENSG00000112029	FBXO5	1.90796	2.05348	-0.14552	2.35376e-53	1.08853e-52	0
ENSG00000140465	CYP1A1	0.0569953	0.202511	-0.145516	2.80394e-34	7.84174e-34	0
ENSG00000108064	TFAM	4.94285	5.08812	-0.145266	8.08614e-53	3.69616e-52	0
ENSG00000204592	HLA-E	4.89832	5.04357	-0.145255	1.24282e-25	2.58042e-25	0
ENSG00000072864	NDE1	2.21407	2.35921	-0.145147	2.54807e-36	7.61651e-36	0
ENSG00000196866	HIST1H2AD	0.562561	0.707484	-0.144923	7.97368e-14	1.05317e-13	0
ENSG00000160613	PCSK7	2.13681	2.28163	-0.144818	4.88169e-45	1.86191e-44	0
ENSG00000099800	TIMM13	5.67318	5.81795	-0.144772	1.28622e-78	9.55246e-78	0
ENSG00000162062	TEDC2	0.83097	0.975284	-0.144314	2.95666e-47	1.18147e-46	0
ENSG00000270800	RPS10-NUDT3	3.69705	3.84131	-0.144255	6.26763e-51	2.74087e-50	0
ENSG00000234608	MAPKAPK5-AS1	2.11741	2.26157	-0.144166	9.99199e-32	2.57616e-31	0
ENSG00000183048	SLC25A10	0.516128	0.660142	-0.144013	2.34715e-44	8.78488e-44	0
ENSG00000188404	SELL	0.24371	0.387657	-0.143947	9.81985e-17	1.4272e-16	0
ENSG00000167851	CD300A	0.0561561	0.200016	-0.14386	1.62596e-38	5.20377e-38	0
ENSG00000104808	DHDH	0.0623632	0.206196	-0.143832	1.95329e-47	7.85036e-47	0
ENSG00000255857	PXN-AS1	0.638458	0.782053	-0.143594	1.81726e-33	4.95791e-33	0
ENSG00000265354	TIMM23	3.51366	3.65679	-0.143133	1.77215e-49	7.49454e-49	0
ENSG00000095739	BAMBI	0.0419959	0.184579	-0.142583	2.68545e-41	9.25109e-41	0
ENSG00000138346	DNA2	1.43365	1.57618	-0.142534	1.96034e-49	8.27262e-49	0
ENSG00000132423	COQ3	0.816616	0.958681	-0.142065	9.79785e-37	2.96166e-36	0
ENSG00000234465	PINLYP	0.170016	0.312037	-0.142021	2.46732e-30	6.07499e-30	0
ENSG00000171316	CHD7	2.80027	2.94227	-0.142	1.00467e-23	1.93847e-23	0
ENSG00000183751	TBL3	2.36699	2.50858	-0.141584	1.42817e-44	5.37086e-44	0
ENSG00000110274	CEP164	1.22968	1.37112	-0.141434	4.85272e-37	1.48165e-36	0
ENSG00000132780	NASP	7.00665	7.14808	-0.141431	2.09399e-29	4.97738e-29	0
ENSG00000117411	B4GALT2	0.489869	0.630744	-0.140876	1.66441e-29	3.97145e-29	0
ENSG00000115350	POLE4	3.24754	3.38832	-0.14078	4.38138e-47	1.74252e-46	0
ENSG00000117868	ESYT2	1.05853	1.19914	-0.140617	1.11128e-17	1.66678e-17	0
ENSG00000136982	DSCC1	1.45323	1.59362	-0.140389	4.75706e-77	3.45055e-76	0
ENSG00000103647	CORO2B	0.398955	0.539281	-0.140326	2.54387e-19	4.0724e-19	0
ENSG00000255717	SNHG1	5.00178	5.14192	-0.140141	1.57871e-29	3.77003e-29	0
ENSG00000182173	TSEN54	1.39757	1.53763	-0.140059	7.02069e-30	1.6968e-29	0
ENSG00000234222	LIX1L-AS1	0.375381	0.515182	-0.139801	1.7006e-18	2.63636e-18	0
ENSG00000143162	CREG1	1.02984	1.16964	-0.139799	4.07482e-26	8.65505e-26	0
ENSG00000171204	TMEM126B	2.24949	2.38915	-0.139656	9.64497e-43	3.45348e-42	0
ENSG00000088808	PPP1R13B	0.301199	0.440694	-0.139495	1.86388e-25	3.84625e-25	0
ENSG00000196924	FLNA	2.52633	2.66575	-0.139418	3.06075e-23	5.78745e-23	0
ENSG00000101391	CDK5RAP1	1.94284	2.08224	-0.139395	1.42906e-33	3.91692e-33	0
ENSG00000126353	CCR7	0.176672	0.315908	-0.139236	3.69172e-37	1.13126e-36	0
ENSG00000101132	PFDN4	2.89479	3.03389	-0.139102	1.35426e-42	4.82713e-42	0
ENSG00000116691	MIIP	2.42736	2.56618	-0.138822	3.69586e-36	1.0978e-35	0
ENSG00000235989	MORC2-AS1	0.10577	0.244458	-0.138688	8.03338e-37	2.43516e-36	0
ENSG00000198794	SCAMP5	0.0618855	0.200527	-0.138642	3.55821e-36	1.05824e-35	0
ENSG00000188191	PRKAR1B	2.10492	2.24341	-0.13849	7.38019e-40	2.44704e-39	0
ENSG00000145945	FAM50B	0.0287273	0.167131	-0.138403	5.41628e-50	2.31544e-49	0
ENSG00000113368	LMNB1	4.6476	4.78595	-0.138354	2.12044e-37	6.54351e-37	0
ENSG00000119689	DLST	2.37295	2.51129	-0.138338	8.40318e-38	2.62816e-37	0
ENSG00000067955	CBFB	2.21764	2.35594	-0.138297	3.82944e-34	1.06618e-33	0
ENSG00000085231	AK6	2.98657	3.12445	-0.13788	1.47491e-51	6.55662e-51	0
ENSG00000204624	DISP3	0.0691867	0.206713	-0.137527	9.51696e-31	2.37241e-30	0
ENSG00000198938	MT-CO3	12.5501	12.6871	-0.137039	5.01421e-10	5.89884e-10	0
ENSG00000100281	HMGXB4	2.28139	2.4184	-0.137012	8.7928e-37	2.66331e-36	0
ENSG00000221823	PPP3R1	2.4574	2.59397	-0.136564	5.28682e-29	1.23897e-28	0
ENSG00000064601	CTSA	1.22437	1.3605	-0.136132	1.36311e-28	3.15813e-28	0
ENSG00000146223	RPL7L1	4.37264	4.50869	-0.136055	2.87745e-40	9.65633e-40	0
ENSG00000149658	YTHDF1	1.23061	1.36594	-0.135329	3.9393e-27	8.68895e-27	0
ENSG00000136448	NMT1	2.61319	2.74814	-0.134953	1.11919e-34	3.16979e-34	0
ENSG00000113369	ARRDC3	1.3905	1.52543	-0.13493	1.33864e-09	1.55591e-09	0
ENSG00000172164	SNTB1	0.492958	0.627837	-0.13488	2.64367e-19	4.2293e-19	0
ENSG00000153234	NR4A2	0.123503	0.258084	-0.134581	5.13923e-22	9.22033e-22	0
ENSG00000186283	TOR3A	2.47722	2.61168	-0.13446	1.8283e-45	7.0163e-45	0
ENSG00000179750	APOBEC3B	0.0994971	0.233923	-0.134426	2.45931e-40	8.27427e-40	0
ENSG00000158373	HIST1H2BD	0.46909	0.603387	-0.134297	4.96905e-12	6.20396e-12	0
ENSG00000117593	DARS2	1.48872	1.62282	-0.134099	2.40317e-34	6.72887e-34	0
ENSG00000100216	TOMM22	5.63788	5.77175	-0.133877	1.78722e-110	2.17038e-109	0
ENSG00000237651	C2orf74	1.08011	1.21397	-0.133859	2.523e-24	4.97609e-24	0
ENSG00000228106	AL392172.1	0.715851	0.849553	-0.133702	9.94418e-25	1.99322e-24	0
ENSG00000126246	IGFLR1	1.32035	1.45403	-0.133671	2.00697e-24	3.97757e-24	0
ENSG00000135446	CDK4	4.96788	5.10148	-0.133601	2.53818e-69	1.6159e-68	0
ENSG00000105849	TWISTNB	2.55786	2.6914	-0.13354	9.731e-40	3.21807e-39	0
ENSG00000138621	PPCDC	0.884106	1.01748	-0.133378	5.7664e-30	1.40024e-29	0
ENSG00000130303	BST2	3.75214	3.88531	-0.133166	4.26263e-50	1.82755e-49	0
ENSG00000105821	DNAJC2	5.06781	5.20051	-0.132698	2.94048e-34	8.2197e-34	0
ENSG00000132321	IQCA1	0.0592575	0.191933	-0.132675	1.08169e-32	2.87865e-32	0
ENSG00000139168	ZCRB1	3.42384	3.55604	-0.132206	2.3872e-44	8.92913e-44	0
ENSG00000121897	LIAS	1.43252	1.56453	-0.132009	2.17249e-30	5.35351e-30	0
ENSG00000151240	DIP2C	0.642899	0.774661	-0.131761	1.98455e-34	5.5739e-34	0
ENSG00000132842	AP3B1	3.99975	4.13099	-0.131243	2.0129e-20	3.36034e-20	0
ENSG00000262049	AC139530.1	0.612535	0.743649	-0.131114	2.44632e-26	5.2394e-26	0
ENSG00000014138	POLA2	1.51523	1.64621	-0.130985	3.33473e-53	1.53859e-52	0
ENSG00000162772	ATF3	0.0685067	0.199392	-0.130886	2.30339e-27	5.12558e-27	0
ENSG00000101546	RBFA	2.94026	3.07102	-0.130764	9.10464e-31	2.27155e-30	0
ENSG00000105246	EBI3	0.0560291	0.18646	-0.130431	7.10758e-30	1.7171e-29	0
ENSG00000116750	UCHL5	3.87428	4.00454	-0.130257	3.38616e-43	1.2262e-42	0
ENSG00000272540	AL662797.1	0.237395	0.367466	-0.130071	1.74909e-31	4.47537e-31	0
ENSG00000181031	RPH3AL	0.0791298	0.20824	-0.12911	5.75044e-33	1.54707e-32	0
ENSG00000277791	PSMB3	6.31894	6.44803	-0.129092	2.27603e-100	2.42285e-99	0
ENSG00000136717	BIN1	2.30633	2.43535	-0.129022	2.44094e-31	6.21465e-31	0
ENSG00000173559	NABP1	0.674987	0.803972	-0.128985	2.659e-14	3.56262e-14	0
ENSG00000185716	MOSMO	0.482031	0.61069	-0.128659	1.58832e-19	2.56283e-19	0
ENSG00000101255	TRIB3	1.06762	1.19564	-0.12802	1.50724e-34	4.24946e-34	0
ENSG00000103522	IL21R	1.18403	1.31203	-0.128006	8.86182e-18	1.3339e-17	0
ENSG00000175920	DOK7	0.0595706	0.187068	-0.127497	1.15881e-35	3.38252e-35	0
ENSG00000089280	FUS	8.08055	8.2077	-0.127144	4.86133e-17	7.12497e-17	0
ENSG00000103978	TMEM87A	2.26251	2.38964	-0.127135	4.60228e-25	9.34855e-25	0
ENSG00000007080	CCDC124	4.58678	4.71374	-0.126967	1.81057e-53	8.38968e-53	0
ENSG00000253159	PCDHGA12	0.227492	0.354304	-0.126813	7.33141e-21	1.24896e-20	0
ENSG00000139618	BRCA2	2.24528	2.37206	-0.126785	6.7519e-81	5.21101e-80	0
ENSG00000104472	CHRAC1	3.6139	3.74057	-0.126668	3.85711e-46	1.50216e-45	0
ENSG00000108370	RGS9	0.600829	0.727478	-0.12665	1.23437e-28	2.86267e-28	0
ENSG00000235919	ASH1L-AS1	1.07763	1.20421	-0.126587	3.95116e-21	6.81164e-21	0
ENSG00000186185	KIF18B	0.798509	0.924858	-0.126349	8.64494e-41	2.93953e-40	0
ENSG00000026103	FAS	0.256312	0.382001	-0.125689	5.24498e-21	8.99619e-21	0
ENSG00000100100	PIK3IP1	1.31316	1.43838	-0.125224	6.48629e-18	9.81709e-18	0
ENSG00000105755	ETHE1	0.327986	0.45296	-0.124974	4.87734e-22	8.75713e-22	0
ENSG00000011426	ANLN	1.36871	1.49364	-0.12493	1.33629e-51	5.94489e-51	0
ENSG00000173540	GMPPB	1.15645	1.28136	-0.124905	9.08685e-41	3.08801e-40	0
ENSG00000163694	RBM47	0.301436	0.426037	-0.124601	7.92088e-16	1.11407e-15	0
ENSG00000182197	EXT1	0.229815	0.35441	-0.124595	2.79072e-15	3.85359e-15	0
ENSG00000138031	ADCY3	0.48349	0.607957	-0.124467	1.45438e-33	3.98354e-33	0
ENSG00000264364	DYNLL2	1.13004	1.25419	-0.124155	1.80525e-33	4.92629e-33	0
ENSG00000159314	ARHGAP27	0.73791	0.862026	-0.124116	2.82073e-23	5.3396e-23	0
ENSG00000148229	POLE3	4.90852	5.03256	-0.124038	8.27982e-38	2.59301e-37	0
ENSG00000169252	ADRB2	0.171982	0.295708	-0.123726	9.5328e-15	1.29456e-14	0
ENSG00000124203	ZNF831	0.0985447	0.222169	-0.123624	2.61187e-26	5.58686e-26	0
ENSG00000154930	ACSS1	0.205619	0.329206	-0.123587	2.17714e-19	3.49478e-19	0
ENSG00000196267	ZNF836	0.602241	0.725822	-0.123581	3.19903e-24	6.28424e-24	0
ENSG00000137161	CNPY3	4.73485	4.85804	-0.123182	4.0696e-38	1.28642e-37	0
ENSG00000184922	FMNL1	2.3116	2.43472	-0.123119	9.52859e-21	1.61327e-20	0
ENSG00000026297	RNASET2	4.25459	4.3776	-0.123012	6.90819e-24	1.33881e-23	0
ENSG00000148175	STOM	0.453086	0.57587	-0.122784	3.70132e-21	6.39118e-21	0
ENSG00000101158	NELFCD	4.19873	4.3215	-0.122767	3.63997e-38	1.15246e-37	0
ENSG00000073910	FRY	0.15689	0.279633	-0.122744	1.61746e-18	2.51175e-18	0
ENSG00000171612	SLC25A33	2.25385	2.37611	-0.122252	5.79126e-32	1.5056e-31	0
ENSG00000151503	NCAPD3	2.22559	2.34778	-0.122194	1.59119e-55	7.70236e-55	0
ENSG00000224531	SMIM13	0.821532	0.943552	-0.122019	5.83932e-31	1.46959e-30	0
ENSG00000168389	MFSD2A	0.723541	0.845291	-0.121749	4.62297e-27	1.01609e-26	0
ENSG00000164659	KIAA1324L	0.283979	0.405543	-0.121563	5.21792e-19	8.24706e-19	0
ENSG00000125743	SNRPD2	8.24489	8.36638	-0.121489	1.00084e-60	5.37543e-60	0
ENSG00000198373	WWP2	1.32732	1.44876	-0.121446	7.52073e-34	2.07823e-33	0
ENSG00000205696	ADARB2-AS1	0.123977	0.245116	-0.121139	1.00328e-22	1.85376e-22	0
ENSG00000237541	HLA-DQA2	0.0508851	0.171979	-0.121094	3.87637e-35	1.11335e-34	0
ENSG00000157036	EXOG	1.68524	1.80617	-0.120925	2.02866e-30	5.00327e-30	0
ENSG00000079332	SAR1A	2.74468	2.86521	-0.120528	2.48466e-36	7.4307e-36	0
ENSG00000074582	BCS1L	1.54932	1.66975	-0.120433	1.06173e-41	3.70071e-41	0
ENSG00000101346	POFUT1	0.889092	1.00942	-0.120324	1.31531e-20	2.21454e-20	0
ENSG00000102543	CDADC1	1.06317	1.18336	-0.120192	7.63048e-25	1.5365e-24	0
ENSG00000089091	DZANK1	0.344375	0.464505	-0.12013	2.11015e-21	3.68239e-21	0
ENSG00000272426	BX284668.6	0.0841906	0.204237	-0.120047	1.94562e-23	3.70976e-23	0
ENSG00000170006	TMEM154	1.93081	2.05075	-0.119948	3.09188e-23	5.84352e-23	0
ENSG00000249115	HAUS5	1.58042	1.70023	-0.119804	1.34378e-29	3.21485e-29	0
ENSG00000138646	HERC5	0.0721783	0.191928	-0.11975	6.90161e-28	1.56345e-27	0
ENSG00000089048	ESF1	2.76633	2.88603	-0.119701	1.92254e-27	4.29023e-27	0
ENSG00000111445	RFC5	1.68979	1.80946	-0.119664	1.27494e-40	4.32149e-40	0
ENSG00000258366	RTEL1	0.588241	0.707688	-0.119447	1.38588e-26	3.00305e-26	0
ENSG00000116741	RGS2	2.68945	2.80871	-0.119258	1.63008e-21	2.85814e-21	0
ENSG00000138398	PPIG	4.86021	4.97915	-0.118947	2.15229e-47	8.64134e-47	0
ENSG00000100483	VCPKMT	1.87267	1.99153	-0.118862	7.33341e-24	1.42028e-23	0
ENSG00000172062	SMN1	0.484056	0.602858	-0.118802	2.05955e-22	3.75435e-22	0
ENSG00000105426	PTPRS	0.378319	0.497108	-0.118789	4.56581e-27	1.0039e-26	0
ENSG00000090554	FLT3LG	0.583826	0.702473	-0.118647	3.60378e-22	6.49615e-22	0
ENSG00000068028	RASSF1	2.02207	2.14071	-0.118643	1.17266e-30	2.91646e-30	0
ENSG00000186918	ZNF395	1.32982	1.44826	-0.118434	1.0886e-34	3.08387e-34	0
ENSG00000129925	TMEM8A	0.405648	0.523997	-0.118349	3.57392e-24	7.00672e-24	0
ENSG00000198056	PRIM1	1.19751	1.3157	-0.118187	1.1809e-55	5.74693e-55	0
ENSG00000173141	MRPL57	5.27032	5.38851	-0.118184	5.09333e-53	2.3381e-52	0
ENSG00000124067	SLC12A4	0.290435	0.40826	-0.117824	1.65579e-26	3.57806e-26	0
ENSG00000168439	STIP1	4.5025	4.61991	-0.117412	7.00606e-45	2.65929e-44	0
ENSG00000179431	FJX1	0.0656142	0.182852	-0.117238	2.31091e-28	5.31447e-28	0
ENSG00000172878	METAP1D	0.808682	0.925492	-0.116809	2.28265e-15	3.16125e-15	0
ENSG00000114978	MOB1A	4.92458	5.04127	-0.116691	4.18852e-33	1.13279e-32	0
ENSG00000167468	GPX4	5.17975	5.29627	-0.11652	4.28184e-51	1.88153e-50	0
ENSG00000198887	SMC5	3.30505	3.42153	-0.116484	2.00168e-25	4.12556e-25	0
ENSG00000121680	PEX16	2.28589	2.40233	-0.11644	2.99989e-35	8.65399e-35	0
ENSG00000133226	SRRM1	6.83834	6.95421	-0.115876	3.76203e-33	1.01861e-32	0
ENSG00000135363	LMO2	0.0531183	0.168764	-0.115645	1.39371e-38	4.47501e-38	0
ENSG00000101442	ACTR5	0.674806	0.790369	-0.115564	7.19978e-22	1.2847e-21	0
ENSG00000279317	AC006994.2	0.533088	0.648547	-0.11546	1.15567e-14	1.5658e-14	0
ENSG00000258920	FOXN3-AS1	0.114778	0.230222	-0.115444	2.45941e-23	4.67359e-23	0
ENSG00000254206	NPIPB11	0.0844585	0.199798	-0.115339	8.98091e-23	1.6633e-22	0
ENSG00000184076	UQCR10	6.65127	6.76651	-0.115239	4.35471e-54	2.04512e-53	0
ENSG00000070761	CFAP20	2.02394	2.13912	-0.115183	4.3197e-36	1.28052e-35	0
ENSG00000162729	IGSF8	1.58461	1.69949	-0.114884	3.21714e-30	7.88175e-30	0
ENSG00000270361	AL451085.1	0.0740825	0.188745	-0.114662	1.10973e-23	2.13803e-23	0
ENSG00000109667	SLC2A9	0.0727195	0.187192	-0.114473	1.12927e-25	2.35044e-25	0
ENSG00000135272	MDFIC	1.125	1.23944	-0.114444	2.51164e-35	7.26144e-35	0
ENSG00000267275	AC020911.2	0.0644785	0.178591	-0.114113	7.48983e-24	1.4501e-23	0
ENSG00000168101	NUDT16L1	1.7425	1.85615	-0.113652	4.68639e-32	1.22239e-31	0
ENSG00000117877	CD3EAP	1.13216	1.24573	-0.11357	1.09015e-25	2.26982e-25	0
ENSG00000134014	ELP3	1.64412	1.75764	-0.113525	1.06988e-26	2.32597e-26	0
ENSG00000144488	ESPNL	0.436345	0.549849	-0.113504	1.22725e-10	1.46966e-10	0
ENSG00000137331	IER3	0.230128	0.343404	-0.113276	1.14899e-09	1.33811e-09	0
ENSG00000231663	COA6-AS1	0.179435	0.292577	-0.113142	4.15783e-18	6.35726e-18	0
ENSG00000022556	NLRP2	0.657928	0.770828	-0.1129	2.0928e-17	3.11011e-17	0
ENSG00000037897	METTL1	1.17183	1.28473	-0.112896	6.50498e-39	2.10872e-38	0
ENSG00000259138	AL049780.2	0.127241	0.240019	-0.112778	3.6222e-21	6.25912e-21	0
ENSG00000198522	GPN1	1.84646	1.95913	-0.112671	5.19327e-36	1.53486e-35	0
ENSG00000112561	TFEB	1.71763	1.83	-0.112363	1.49137e-26	3.22747e-26	0
ENSG00000260589	STAM-AS1	0.170117	0.28193	-0.111813	1.03803e-19	1.6869e-19	0
ENSG00000188529	SRSF10	7.53123	7.64287	-0.111637	1.34242e-13	1.75893e-13	0
ENSG00000134291	TMEM106C	2.35492	2.46652	-0.111596	3.23342e-47	1.29075e-46	0
ENSG00000162927	PUS10	0.593532	0.705119	-0.111588	2.21306e-19	3.55052e-19	0
ENSG00000240005	STIM2-AS1	0.125554	0.237107	-0.111554	1.36175e-24	2.71751e-24	0
ENSG00000168216	LMBRD1	3.08916	3.20047	-0.111306	2.54991e-19	4.08151e-19	0
ENSG00000116221	MRPL37	4.85842	4.96971	-0.111293	6.69339e-52	3.00148e-51	0
ENSG00000180336	MEIOC	0.261157	0.372316	-0.11116	1.11362e-21	1.96778e-21	0
ENSG00000273702	AC091271.1	0.414481	0.525574	-0.111093	4.81532e-14	6.39661e-14	0
ENSG00000156873	PHKG2	1.64016	1.75121	-0.111046	3.06285e-40	1.02669e-39	0
ENSG00000165046	LETM2	0.42359	0.534477	-0.110886	1.55423e-16	2.24343e-16	0
ENSG00000163507	CIP2A	1.79787	1.90875	-0.110883	1.69489e-46	6.6623e-46	0
ENSG00000135521	LTV1	2.7552	2.86607	-0.110867	2.25339e-44	8.43933e-44	0
ENSG00000077152	UBE2T	2.88677	2.99741	-0.11064	2.62666e-54	1.24146e-53	0
ENSG00000123154	WDR83	1.27174	1.38238	-0.110638	1.27854e-31	3.28418e-31	0
ENSG00000164949	GEM	0.0684	0.178999	-0.110599	3.59489e-20	5.93589e-20	0
ENSG00000231770	TMEM44-AS1	0.791635	0.901994	-0.110359	1.10351e-20	1.86245e-20	0
ENSG00000105717	PBX4	0.288405	0.398763	-0.110358	8.46964e-21	1.4381e-20	0
ENSG00000161960	EIF4A1	8.89556	9.00583	-0.110276	1.74157e-53	8.07627e-53	0
ENSG00000100401	RANGAP1	2.10589	2.21585	-0.109962	2.38076e-44	8.90786e-44	0
ENSG00000160799	CCDC12	4.53844	4.64804	-0.109602	4.53329e-30	1.10535e-29	0
ENSG00000170819	BFSP2	0.291788	0.401354	-0.109566	2.50355e-23	4.75365e-23	0
ENSG00000165688	PMPCA	3.2442	3.35362	-0.109415	4.56796e-35	1.30849e-34	0
ENSG00000143368	SF3B4	4.18048	4.28987	-0.109396	2.76357e-60	1.47026e-59	0
ENSG00000102898	NUTF2	5.74074	5.84995	-0.10921	9.44167e-71	6.16028e-70	0
ENSG00000135624	CCT7	6.52497	6.6338	-0.108833	1.11027e-83	8.99793e-83	0
ENSG00000124767	GLO1	3.58077	3.68949	-0.108724	3.82324e-44	1.42016e-43	0
ENSG00000167186	COQ7	1.07406	1.18276	-0.108702	9.96888e-21	1.68708e-20	0
ENSG00000187033	SAMD7	0.138092	0.246567	-0.108475	6.32745e-15	8.65137e-15	0
ENSG00000148803	FUOM	1.42969	1.5381	-0.108407	3.96517e-39	1.29106e-38	0
ENSG00000090266	NDUFB2	6.68343	6.79152	-0.108091	9.70558e-60	5.11969e-59	0
ENSG00000167995	BEST1	0.250638	0.358628	-0.10799	5.74177e-13	7.37043e-13	0
ENSG00000184451	CCR10	0.146963	0.254908	-0.107945	6.21327e-26	1.30773e-25	0
ENSG00000150753	CCT5	6.98048	7.08842	-0.107942	6.84741e-52	3.06938e-51	0
ENSG00000165832	TRUB1	0.978446	1.08629	-0.107847	9.20044e-25	1.84571e-24	0
ENSG00000149636	DSN1	1.4428	1.5504	-0.107606	1.14546e-38	3.68493e-38	0
ENSG00000273117	AC144652.1	0.182857	0.290432	-0.107575	3.70021e-17	5.44616e-17	0
ENSG00000107937	GTPBP4	4.29875	4.40626	-0.107516	6.78272e-40	2.25125e-39	0
ENSG00000111615	KRR1	3.56618	3.67344	-0.107256	2.25868e-38	7.20339e-38	0
ENSG00000168397	ATG4B	2.64632	2.75353	-0.107215	1.23354e-36	3.7154e-36	0
ENSG00000137713	PPP2R1B	1.61642	1.72361	-0.107196	1.13248e-35	3.30814e-35	0
ENSG00000134001	EIF2S1	4.07955	4.1867	-0.107154	7.12141e-45	2.7022e-44	0
ENSG00000238083	LRRC37A2	0.341721	0.448843	-0.107122	2.08487e-20	3.47654e-20	0
ENSG00000160752	FDPS	4.75537	4.86226	-0.106897	1.18391e-44	4.46366e-44	0
ENSG00000186501	TMEM222	1.66896	1.77584	-0.106875	5.94225e-26	1.25158e-25	0
ENSG00000173011	TADA2B	0.378103	0.484737	-0.106634	6.91982e-21	1.18055e-20	0
ENSG00000095380	NANS	3.24891	3.35547	-0.106552	1.52959e-41	5.30798e-41	0
ENSG00000117362	APH1A	4.25372	4.36025	-0.106525	9.30968e-64	5.2988e-63	0
ENSG00000103274	NUBP1	1.38098	1.48748	-0.106507	9.31423e-30	2.24331e-29	0
ENSG00000058335	RASGRF1	0.101649	0.207871	-0.106223	3.09748e-21	5.36812e-21	0
ENSG00000115137	DNAJC27	0.663563	0.769639	-0.106076	2.41226e-22	4.38377e-22	0
ENSG00000131467	PSME3	3.67969	3.785	-0.105307	2.61405e-41	9.0104e-41	0
ENSG00000176155	CCDC57	1.36813	1.47303	-0.104907	4.83395e-21	8.30565e-21	0
ENSG00000139437	TCHP	1.90106	2.00567	-0.104616	1.22299e-39	4.03204e-39	0
ENSG00000185652	NTF3	0.157939	0.26242	-0.104481	8.49556e-15	1.15596e-14	0
ENSG00000260231	KDM7A-DT	0.165025	0.269499	-0.104474	1.44752e-16	2.09222e-16	0
ENSG00000064199	SPA17	0.228434	0.332525	-0.10409	4.23488e-25	8.61708e-25	0
ENSG00000103260	METRN	0.152901	0.256776	-0.103875	3.7239e-25	7.59304e-25	0
ENSG00000185825	BCAP31	3.7556	3.85944	-0.10384	7.5651e-45	2.8678e-44	0
ENSG00000166794	PPIB	6.66201	6.76576	-0.103754	5.55468e-46	2.15689e-45	0
ENSG00000167645	YIF1B	2.5717	2.675	-0.103304	6.32298e-42	2.21962e-41	0
ENSG00000183010	PYCR1	2.14129	2.24455	-0.103262	1.1596e-42	4.14579e-42	0
ENSG00000198258	UBL5	6.90383	7.00654	-0.102714	1.70473e-55	8.24428e-55	0
ENSG00000048828	FAM120A	3.30046	3.40316	-0.102695	4.48194e-31	1.13256e-30	0
ENSG00000140525	FANCI	2.34536	2.44797	-0.102616	1.30859e-75	9.25334e-75	0
ENSG00000272463	AL357054.4	0.0783863	0.180966	-0.10258	5.07656e-19	8.02578e-19	0
ENSG00000204301	NOTCH4	0.0818935	0.184279	-0.102386	9.97812e-22	1.76737e-21	0
ENSG00000197451	HNRNPAB	6.94153	7.04365	-0.102118	1.49153e-21	2.61949e-21	0
ENSG00000130816	DNMT1	6.02468	6.12659	-0.101916	8.32225e-22	1.48074e-21	0
ENSG00000182541	LIMK2	0.836674	0.938408	-0.101735	5.16165e-32	1.34458e-31	0
ENSG00000181472	ZBTB2	0.694844	0.796253	-0.101409	1.8771e-24	3.72207e-24	0
ENSG00000151465	CDC123	4.81514	4.91627	-0.101131	5.88709e-53	2.69934e-52	0
ENSG00000130520	LSM4	5.24033	5.34143	-0.101104	6.45765e-93	6.11898e-92	0
ENSG00000156587	UBE2L6	3.22258	3.32352	-0.10094	2.46863e-41	8.52158e-41	0
ENSG00000184898	RBM43	0.213041	0.313599	-0.100558	2.39164e-15	3.30947e-15	0
ENSG00000111145	ELK3	0.122697	0.223098	-0.100401	6.08329e-20	9.95985e-20	0
ENSG00000158717	RNF166	0.789859	0.890076	-0.100217	1.83325e-22	3.35165e-22	0
ENSG00000135632	SMYD5	0.734657	0.834861	-0.100204	2.44805e-24	4.83148e-24	0
