# Supplementary material for: Single-cell transcriptomics of pediatric Burkitt lymphoma reveals intra-tumor heterogeneity and markers of therapy resistance
Source: Leukemia. 2024 Oct 18;39(1):189–98. doi: 10.1038/s41375-024-02431-3 (PMC11717704; doi:10.1038/s41375-024-02431-3)
Supplement: Supplementary file 9 — Supplementary Table 7 [file 41375_2024_2431_MOESM9_ESM.xlsx]

## Sheet: TPM2_qRTPCR
Supplementary Table 7. Progression-free survival (PFS) in patients stratified by TPM2 expression as detected by qRT-PCR (First Tab) or IHC (Second Tab).
scRNAseq ID	Extension Cohort Specimen ID	Event	PFS (years)	TPM2-High	TPM2-Low	TPM2-H & TP53-M	TPM2-L & TP53-M
	R-11	0	13.7659	0	1	0	1
	R-13	0	5.82888	0	1	0	1
	R-17	0	5.39904	1	0	0	0
	R-18	0	2.76249	0	1	0	1
BL-109	R-20	0	0.988364	1	0	0	0
	R-22	0	2.54894	0	1	0	0
	R-23	0	7.18138	0	1	0	1
BL-110	R-24	0	1.40178	0	1	0	0
	R-25	0	1.14168	0	1	0	1
	R-30	0	9.06502	1	0	0	0
	R-32	0	3.98631	0	1	0	1
	R-33	0	3.81	0	1	0	0
	R-36	0	5.18275	1	0	0	0
	R-37	0	3.66	1	0	1	0
	R-39	0	2.17112	0	1	0	1
	R-40	0	2.26694	1	0	0	0
	R-41	0	2.87201	1	0	1	0
	R-42	0	2.0178	0	1	0	0
	R-43	0	0.728268	0	1	0	0
	R-44	0	5.09788	1	0	1	0
	R-45	0	2.95414	1	0	1	0
BL-101	R-46	0	4.12594	0	1	0	1
	R-47	0	11.7645	1	0	1	0
	R-48	0	4.70637	1	0	1	0
	R-49	0	5.02396	0	1	0	1
	R-50	0	0.569473	0	1	0	1
	R-51	0	1.57153	1	0	1	0
	R-52	0	7.6961	0	1	0	1
	R-55	0	4.99932	0	1	0	1
	R-56	0	2.13826	0	1	0	1
	R-57	0	9.4538	0	1	0	1
	R-58	0	5.59343	1	0	0	0
	R-59	0	2.46407	0	1	0	0
	R-60	0	17.9877	0	1	0	0
	R-61	0	6.57906	0	1	0	1
	R-62	0	5.60164	0	1	0	0
BL-102	NR-03	1	0.314853	1	0	1	0
BL-103	NR-05	1	0.342231	1	0	1	0
	NR-09	1	0.194387	1	0	1	0
	NR-10	1	0.19165	1	0	1	0
	NR-12	1	0.695414	1	0	0	0
	NR-15	1	0.402464	1	0	0	0
	NR-16	1	0.273785	1	0	1	0
	NR-17	1	0.249144	1	0	1	0
	NR-19	1	0.361396	1	0	1	0
	NR-20	1	0.271047	1	0	0	0
	NR-23	1	0.43258	0	1	0	1
	NR-24	1	0.503765	1	0	1	0
	NR-25	1	0.40794	1	0	0	0
	NR-26	1	0.309377	1	0	0	0
BL-107	NR-27	1	0.235455	1	0	1	0
	NR-28	1	0.328542	0	1	0	0
	NR-29	1	0.36961	1	0	0	0
	NR-31	1	0.325804	0	1	0	1
	NR-32	1	0.131417	0	1	0	1
	NR-33	1	0.386037	0	1	0	0
	NR-34	1	0.377823	0	1	0	1
	These specimens were also analyzed by IHC (details in the next tab)

## Sheet: TPM2_IHC
Supplementary Table 7. Progression-free survival (PFS) in patients stratified by TPM2 expression as detected by qRT-PCR (First Tab) or IHC (Second Tab).
IHC Cohort Specimen ID	TPM2	Event	PFS (years)
DFCI-01	POS	1	0.416667
NR-03	POS	1	0.31
NR-05	POS	1	0.34
NR-19	POS	1	0.36
NR-24	POS	1	0.5
NR-30	POS	1	0.46
SH-01	POS	1	0.333333
SH-02	POS	1	0.0833333
CU-07	POS	0	1.41667
R-46	POS	0	4.13
SH-03	POS	0	4.08333
SH-04	POS	0	3
SH-05	POS	0	3.33333
CU-04	NEG	1	0.0833333
DFCI-04	NEG	1	0.166667
NR-31	NEG	1	0.33
CU-01	NEG	0	6.91667
CU-02	NEG	0	7.66667
CU-03	NEG	0	2.83333
CU-05	NEG	0	5.5
CU-06	NEG	0	5.66667
CU-08	NEG	0	5.25
DFCI-10	NEG	0	6
DFCI-11	NEG	0	1.25
DFCI-13	NEG	0	1.75
DFCI-14	NEG	0	3
DFCI-16	NEG	0	1.66667
DFCI-17	NEG	0	1.58333
DFCI-18	NEG	0	5.5
R-23	NEG	0	7.13
R-34	NEG	0	2.15
R-37	NEG	0	3.66
R-41	NEG	0	2.87
R-43	NEG	0	0.73
SH-06	NEG	0	2
SH-07	NEG	0	1
SH-08	NEG	0	1.25
TO-1	NEG	0	2.5
TO-15	NEG	0	2.08333
TO-2	NEG	0	2.25
TO-27	NEG	0	2.16667
TO-29	NEG	0	1.08333
TO-3	NEG	0	1.91667
TO-32	NEG	0	2.83333
TO-4	NEG	0	1
TO-6	NEG	0	2.83333
TO-8	NEG	0	6.5
These specimens were also analyzed by RT-PCR (details in the previous tab)
